# Supplementary material for: Characterization and Transferable Utility of Microsatellite Markers in the Wild and Cultivated Arachis Species
Source: PLoS One. 2016 May 31;11(5):e0156633. doi: 10.1371/journal.pone.0156633 (PMC4887017; doi:10.1371/journal.pone.0156633)
Supplement: S1 Table — (XLSX) [file pone.0156633.s001.xlsx]

## Sheet: Sheet1
Table S1. Information for the 61 cultivated and wild Arachis accessions used in this study
	Materials code	species	Ploidy	Genome
1	WH4376	A. appressipila	2n=20	P
2	WH10022	A. appressipila	2n=20	P
3	WH10070	A. chiquitana	2n=20	P
4	WH10026	A. rigonii	2n=20	P
5	WH4367	A. rigonii	2n=20	P
6	WH4357	A. cryptopotamica	2n=20	E
7	WH4381	A. oteroi	2n=20	E
8	WH4389	A. oteroi	2n=20	E
9	WH4354	A. paraguariensis	2n=20	E
10	WH4371	A. paraguariensis	2n=20	E
11	WH4412	A. paraguariensis	2n=20	E
12	WH4383	A. cardenasii	2n=20	A
13	WH4391	A. cardenasii	2n=20	A
14	WH4392	A. cardenasii	2n=20	A
15	WH4348	A. chacoense	2n=20	A
16	WH4390	A. chacoense	2n=20	A
17	WH4346	A. correntina	2n=20	A
18	WH4344	A. correntina	2n=20	A
19	WH4345	A. correntina	2n=20	A
20	WH4397	A. duranensis	2n=20	A
21	WH4398	A. duranensis	2n=20	A
22	WH4399	A. duranensis	2n=20	A
23	WH4340	A. duranensis	2n=20	A
24	WH4349	A. helodes	2n=20	A
25	WH4380	A. kuhlmannii	2n=20	A
26	WH4363	A. stenosperma	2n=20	A
27	WH4342	A. stenosperma	2n=20	A
28	WH4343	A. stenosperma	2n=20	A
29	WH4336	A. villosa	2n=20	A
30	WH4365	A. villosa	2n=20	A
31	WH4401	A. batizocoi	2n=20	B
32	WH4406	A. batizocoi	2n=20	B
33	WH4407	A. batizocoi	2n=20	B
34	WH4418	A. batizocoi	2n=20	B
35	WH4400	A. hoehnei	2n=20	B
36	WH4411	A. hoehnei	2n=20	B
37	WH4332	A. monticola	2n=40	AB
38	WH4335	A. monticola	2n=40	AB
39	WH10025	A. monticola	2n=40	AB
40	Zh.h0366	A. hypogaea	2n=40	AB
41	Zh.h0585	A. hypogaea	2n=40	AB
42	Zh.h1044	A. hypogaea	2n=40	AB
43	Zh.h1149	A. hypogaea	2n=40	AB
44	Zh.h1182	A. hypogaea	2n=40	AB
45	Zh.h1197	A. hypogaea	2n=40	AB
46	Zh.h1250	A. hypogaea	2n=40	AB
47	Zh.h1409	A. hypogaea	2n=40	AB
48	Zh.h1510	A. hypogaea	2n=40	AB
49	Zh.h1657	A. hypogaea	2n=40	AB
50	Zh.h1837	A. hypogaea	2n=40	AB
51	Zh.h2624	A. hypogaea	2n=40	AB
52	Zh.h2894	A. hypogaea	2n=40	AB
53	Zh.h2955	A. hypogaea	2n=40	AB
54	Zh.h3692	A. hypogaea	2n=40	AB
55	Zh.h3975	A. hypogaea	2n=40	AB
56	Zh.h4600	A. hypogaea	2n=40	AB
57	Zh.h4647	A. hypogaea	2n=40	AB
58	Zh.h4763	A. hypogaea	2n=40	AB
59	Zh.h4851	A. hypogaea	2n=40	AB
60	Zh.h4927	A. hypogaea	2n=40	AB
61	Zh.h6004	A. hypogaea	2n=40	AB
