# Supplementary material for: Characterization and Transferable Utility of Microsatellite Markers in the Wild and Cultivated Arachis Species
Source: PLoS One. 2016 May 31;11(5):e0156633. doi: 10.1371/journal.pone.0156633 (PMC4887017; doi:10.1371/journal.pone.0156633)
Supplement: S2 Table — (XLSX) [file pone.0156633.s002.xlsx]

## Sheet: Sheet1
Table S2. Number, repeat number and total repeat length of the di- to pentanucleotide repeats motifs of microsatellites in the assembled GSSs of Arachis species
Motif	A. duranensis				A. batizocoi				A. hypogaea
	Number(%)	Repeat number	Total length (%)		Number(%)	Repeat number	Total length (%)		Number(%)	Repeat number	Total length (%)
Di	1219 (25.3)	6-83 (26.2)	33536 (37.4)		157 (34.6)	6-59 (15.4)	2758 (37.3)		8482 (76.0)	6-98 (37.7)	248752 (84.4)
AC/GT	113 (2.3)	6-56 (25.5)	2676 (3.0)		8 (1.7)	6-14 (8.8)	122 (1.6)		2652 (23.8)	6-98 (39.5)	71210 (24.2)
AG/CT	359 (7.4)	6-83 (30.5)	8380 (9.3)		107 (23.6)	6-59 (17.4)	1840 (24.9)		5025 (45.0)	6-89 (39.3)	161722 (54.9)
AT/AT	696 (14.4)	6-46 (25.5)	21866 (24.4)		24 (5.3)	6-31 (15.4)	570 (7.7)		778 (7.0)	6-52 (22.7)	15466 (5.3)
CG/CG	51 (1.1)	6-7 (6.5)	614 (0.7)		18 (4.0)	6-7 (6.5)	226 (3.1)		27 (0.2)	6-12 (8.2)	354 (0.1)
Tri	3052 (63.2)	4-32 (11.7)	45798 (51.1)		247 (54.4)	4-36 (7.9)	3600 (48.6)		2230 (20.0)	4-52 (13.2)	37101 (12.6)
AAC/GTT	194 (4.0)	4-17 (9.0)	2634 (2.9)		16 (3.5)	4-9 (6.0)	213 (2.9)		246 (2.2)	4-28 (11.8)	3813 (1.3)
AAG/CTT	1071 (22.2)	4-32 (12.2)	14790 (16.5)		67 (14.8)	4-23 (9.4)	942 (12.7)		687 (6.2)	4-28 (14.4)	10503 (3.6)
AAT/ATT	777 (16.1)	4-29 (16.5)	15126 (16.9)		33 (7.3)	4-36 (14.9)	741 (10.0)		491 (4.4)	4-52 (19.9)	11490 (3.9)
ACC/GGT	83 (1.7)	4-7 (5.5)	1146 (1.3)		32 (7.0)	4-8 (6.0)	417 (5.6)		196 (1.8)	4-10 (7.0)	2691 (0.9)
ACG/CGT	13 (0.3)	4-7 (5.3)	171 (0.2)		10 (2.2)	4-6 (5.0)	126 (1.7)		31 (0.3)	4-5 (4.5)	384 (0.1)
ACT/AGT	66 (1.4)	4-15 (8.0)	921 (1.0)		0	0	0 (0)		57 (0.5)	4-29 (9.7)	909 (0.3)
AGC/CTG	36 (0.7)	4-6 (5.0)	459 (0.5)		18 (4.0)	4-6 (5.0)	228 (3.1)		76 (0.7)	4-8 (6.0)	1041 (0.4)
AGG/CCT	449 (9.3)	4-12 (7.0)	5544 (6.2)		11 (2.4)	4-5 (4.5)	138 (1.9)		148 (1.3)	4-10 (6.7)	1983 (0.7)
ATC/ATG	332 (6.9)	4-28 (10.9)	4593 (5.1)		15 (3.3)	4-9 (6.0)	213 (2.9)		254 (2.3)	4-33 (12.6)	3705 (1.3)
CCG/CGG	31 (0.6)	4-7 (5.5)	414 (0.5)		45 (9.9)	4-8 (6.0)	582 (7.9)		44 (0.4)	4-8 (6.0)	582 (0.2)
Tetra	430 (8.9)	4-20 (6.2)	7660 (8.5)		27 (5.9)	4-9 (5.8)	528 (7.1)		375 (3.4)	4-23 (6.6)	7260 (2.5)
AAAG/CTTT	43 (0.9)	4-8 (5.8)	772 (0.9)		13 (2.9)	4-9 (6.2)	264 (3.6)		67 (0.6)	4-10 (7.0)	1312 (0.4)
AAAT/ATTT	229 (4.7)	4-10 (6.7)	3976 (4.4)		5 (1.1)	4-5 (4.5)	88 (1.2)		120 (1.1)	4-10 (6.7)	2120 (0.7)
AACT/AGTT	51 (1.1)	4-6 (5.0)	836 (0.9)		6 (1.3)	4-9 (6.5)	116 (1.6)		27 (0.2)	4-6 (5.0)	468 (0.2)
AATG/ATTC	32 (0.7)	4-5 (4.5)	520 (0.6)		1 (0.2)	4-4 (4.0)	16 (0.2)		12 (0.1)	4-5 (4.5)	204 (0.1)
AATT/AATT	28 (0.6)	4-9 (6.4)	504 (0.6)		1 (0.2)	7-7 (7.0)	28 (0.4)		16 (0.1)	4-7 (5.5)	304 (0.1)
Others	47 (1.0)	4-20 (6.5)	1052 (1.2)		1 (0.2)	4-4 (4.0)	16 (0.2)		133 (1.2)	4-23 (7.0)	2852 (1.0)
Penta	125 (2.6)	4-8 (5.0)	2695 (3.0)		23 (5.1)	4-6 (4.6)	515 (7.0)		68 (0.6)	4-9 (4.6)	1470 (0.5)
AAAAG/CTTTT	11 (0.2)	4-6 (5.0)	240 (0.3)		1 (0.2)	4-4 (4.0)	20 (0.3)		10 (0.1)	4-5 (4.5)	215 (0.1)
AAAAT/ATTTT	37 (0.8)	4-6 (5.0)	815 (0.9)		3 (0.7)	4-4 (4.0)	60 (0.8)		11 (0.1)	4-9 (6.4)	280 (0.1)
AAGAG/CTCTT	2 (0.1)	4-4 (4.0)	40 (0.0)		4 (0.9)	4-4 (4.0)	80 (1.1)		8 (0.1)	4-4 (4.0)	160 (0.1)
AAGAT/ATCTT	40 (0.8)	4-8 (5.8)	865 (1.0)		10 (2.2)	4-6 (5.0)	240 (3.2)		12 (0.1)	4-5 (4.5)	255 (0.1)
AATTC/AATTG	7 (0.1)	4-4 (4.0)	140 (0.2)		1 (0.2)	4-4 (4.0)	20 (0.3)		6 (0.1)	4-4 (4.0)	120 (0.0)
Others	28 (0.6)	4-6 (4.3)	595 (0.7)		4 (0.9)	4-5 (4.8)	95 (1.3)		21 (0.2)	4-6 (4.2)	440 (0.1)
Total	4826 (100)	4-83 (14.7)	89689 (100)		454 (100)	4-59 (10.2)	7401 (100)		11155 (100)	4-98 (31.6)	294583 (100)
