# Supplementary material for: Characterization and Transferable Utility of Microsatellite Markers in the Wild and Cultivated Arachis Species
Source: PLoS One. 2016 May 31;11(5):e0156633. doi: 10.1371/journal.pone.0156633 (PMC4887017; doi:10.1371/journal.pone.0156633)
Supplement: S3 Table — (XLSX) [file pone.0156633.s003.xlsx]

## Sheet: Sheet1
Table S3. Number, repeat number and total repeat length of the di- to pentanucleotide repeats motifs of microsatellites in the assembled ESTs of Arachis species
Motif	A. appressipila				A. duranensis				A. stenosperma				A. ipaënsis				A. magna				A. hypogaea
	Number(%)	Repeat number	Total length (%)		Number(%)	Repeat number	Total length (%)		Number(%)	Repeat number	Total length (%)		Number(%)	Repeat number	Total length (%)		Number(%)	Repeat number	Total length (%)		Number(%)	Repeat number	Total length (%)
Di	14 (20.3)	6-18 (9.9)	252 (24.9)		1238 (21.1)	6-32 (15.7)	22514 (24.7)		210 (21.7)	6-18 (9.5)	3094 (21.4)		1347 (24.3)	6-30 (15.7)	23740 (27.6)		6 (14.6)	6-7 (6.5)	76 (13.9)		5433 (19.6)	6-82 (30.9)	103528 (23.4)
AC/GT	—	—	—		90 (1.5)	6-15 (9.4)	1334 (1.5)		59 (6.1)	6-10 (8.0)	808 (5.6)		91 (1.6)	6-15 (9.2)	1290 (1.5)		—	—	—		394 (1.4)	6-19 (12.2)	5684 (1.3)
AG/CT	10 (14.5)	6-18 (11.1)	200 (19.7)		1067 (18.2)	6-32 (16.8)	20106 (22.0)		78 (8.0)	6-18 (11.2)	1262 (8.7)		1220 (22)	6-30 (16.4)	21972 (25.6)		—	—	—		4161 (15)	6-82 (34.6)	81770 (18.5)
AT/AT	4 (5.8)	6-8 (7.0)	52 (5.1)		80 (1.4)	6-10 (8.0)	1062 (1.2)		69 (7.1)	6-13 (9.1)	974 (6.7)		36 (0.6)	6-9 (7.5)	478 (0.6)		6 (14.6)	6-7 (6.5)	76 (13.9)		877 (3.2)	6-42 (21.6)	16062 (3.6)
CG/CG	—	—	—		1 (0)	6-6 (6.0)	12 (0)		4 (0.4)	6-7 (6.5)	50 (0.3)		—	—	—		—	—	—		1 (0)	6-6 (6.0)	12 (0)
Tri	55 (79.7)	4-9 (5.0)	762 (75.1)		4261 (72.8)	4-17 (8.0)	61809 (67.8)		694 (71.6)	4-23 (7.3)	10149 (70.1)		3845 (69.4)	4-19 (8.7)	55293 (64.4)		32 (78)	4-5 (4.3)	411 (75.1)		19742 (71.2)	4-27 (10.8)	287868 (65.2)
AAC/GTT	8 (11.6)	4-6 (5.0)	111 (10.9)		294 (5)	4-10 (7.0)	4164 (4.6)		52 (5.4)	4-8 (6.0)	726 (5.0)		317 (5.7)	4-13 (7.4)	4413 (5.1)		2 (4.9)	5-5 (5.0)	30 (5.5)		1494 (5.4)	4-19 (9.8)	21870 (5.0)
AAG/CTT	14 (20.3)	4-6 (5.0)	180 (17.8)		1585 (27.1)	4-17 (10.1)	24315 (26.7)		158 (16.3)	4-8 (6.0)	2193 (15.2)		1507 (27.2)	4-19 (11.4)	22791 (26.5)		6 (14.6)	4-5 (4.5)	78 (14.3)		6476 (23.4)	4-25 (13.7)	100107 (22.7)
AAT/ATT	7 (10.1)	4-7 (5.3)	105 (10.4)		411 (7)	4-9 (6.5)	5805 (6.4)		171 (17.6)	4-23 (10.5)	2865 (19.8)		301 (5.4)	4-9 (6.5)	4329 (5.0)		8 (19.5)	4-4 (4.0)	96 (17.6)		2377 (8.6)	4-26 (13.3)	35775 (8.1)
ACC/GGT	8 (11.6)	4-5 (4.5)	105 (10.4)		373 (6.4)	4-9 (6.5)	5055 (5.5)		43 (4.4)	4-8 (6.0)	612 (4.2)		323 (5.8)	4-11 (6.8)	4389 (5.1)		—	—	—		2306 (8.3)	4-11 (7.5)	31602 (7.2)
ACG/CGT	—	—	—		83 (1.4)	4-6 (5.0)	1071 (1.2)		11 (1.1)	4-6 (5.0)	150 (1.0)		85 (1.5)	4-10 (6.4)	1083 (1.3)		—	—	—		439 (1.6)	4-9 (6.5)	5664 (1.3)
ACT/AGT	3 (4.3)	4-5 (4.5)	42 (4.1)		91 (1.6)	4-15 (8.0)	1287 (1.4)		23 (2.4)	4-8 (5.8)	309 (2.1)		69 (1.2)	4-7 (5.5)	945 (1.1)		—	—	—		420 (1.5)	4-11 (7.1)	5829 (1.3)
AGC/CTG	5 (7.2)	4-7 (5.5)	78 (7.7)		301 (5.1)	4-8 (6.0)	4257 (4.7)		55 (5.7)	4-7 (5.5)	741 (5.1)		245 (4.4)	4-8 (6.0)	3351 (3.9)		7 (17.1)	4-4 (4.0)	84 (15.4)		1539 (5.6)	4-12 (7.3)	21363 (4.8)
AGG/CCT	—	—	—		309 (5.3)	4-9 (6.2)	4278 (4.7)		42 (4.3)	4-7 (5.5)	579 (4.0)		306 (5.5)	4-8 (6.0)	4125 (4.8)		4 (9.8)	4-5 (4.5)	51 (9.3)		1499 (5.4)	4-12 (8.0)	20451 (4.6)
ATC/ATG	6 (8.7)	4-9 (6.0)	93 (9.2)		724 (12.4)	4-11 (7.5)	10362 (11.4)		115 (11.9)	4-14 (7.9)	1650 (11.4)		545 (9.8)	4-13 (8.5)	7959 (9.3)		1 (2.4)	4-4 (4.0)	12 (2.2)		2448 (8.8)	4-27 (11.0)	35130 (8.0)
CCG/CGG	4 (5.8)	4-4 (4.0)	48 (4.7)		90 (1.5)	4-7 (5.5)	1215 (1.3)		24 (2.5)	4-8 (5.8)	324 (2.2)		147 (2.7)	4-6 (5.0)	1908 (2.2)		4 (9.8)	5-5 (5.0)	60 (11.0)		744 (2.7)	4-9 (6.5)	10077 (2.3)
Tetra	—	—	—		254 (4.3)	4-8 (5.3)	4588 (5.0)		47 (4.9)	4-6 (4.8)	852 (5.9)		262 (4.7)	4-7 (5.6)	4836 (5.6)		—	—	—		1177 (4.2)	4-17 (6.3)	22080 (5.0)
AAAG/CTTT	—	—	—		72 (1.2)	4-8 (6.0)	1396 (1.5)		10 (1)	4-6 (5.0)	196 (1.4)		92 (1.7)	4-10 (7.0)	644 (0.7)		—	—	—		345 (1.2)	4-12 (7.4)	7040 (1.6)
AAAT/ATTT	—	—	—		33 (0.6)	4-7 (5.3)	580 (0.6)		15 (1.5)	4-6 (5.0)	268 (1.9)		17 (0.3)	4-6 (5.0)	85 (0.1)		—	—	—		189 (0.7)	4-7 (5.5)	3324 (0.8)
AATG/ATTC	—	—	—		26 (0.4)	4-6 (5.0)	464 (0.5)		2 (0.2)	4-4 (4.0)	32 (0.2)		16 (0.3)	4-5 (4.5)	72 (0.1)		—	—	—		81 (0.3)	4-7 (5.5)	1404 (0.3)
AATT/AATT	—	—	—		23 (0.4)	4-8 (6.0)	392 (0.4)		9 (0.9)	4-6 (5.0)	160 (1.1)		15 (0.3)	4-6 (5.0)	75 (0.1)		—	—	—		85 (0.3)	4-8 (5.8)	1480 (0.3)
ACTC/AGTG	—	—	—		29 (0.5)	4-6 (5.0)	508 (0.6)		1 (0.1)	5-5 (5.0)	20 (0.1)		33 (0.6)	4-6 (5.0)	165 (0.2)		—	—	—		84 (0.3)	4-10 (6.7)	1592 (0.4)
Others	—	—	—		71 (1.2)	4-8 (4.7)	1248 (1.4)		10 (1.0)	4-6 (4.4)	176 (1.2)		89 (1.6)	4-7 (4.9)	1568 (1.8)		—	—	—		393 (1.4)	4-17 (5.9)	7240 (1.6)
Penta	—	—	—		104 (1.8)	4-7 (4.6)	2295 (2.5)		18 (1.9)	4-6 (4.2)	375 (2.6)		89 (1.6)	4-6 (4.7)	2005 (2.3)		3 (7.3)	4-4 (4.0)	60 (11.0)		1368 (4.9)	4-7 (4.9)	28025 (6.3)
AAAAC/GTTTT	—	—	—		3 (0.1)	4-4 (4.0)	60 (0.1)		—	—	—		1 (0)	4-4 (4.0)	20 (0)		—	—	—		16 (0.1)	4-5 (4.5)	345 (0.1)
AAAAG/CTTTT	—	—	—		10 (0.2)	4-7 (5.3)	250 (0.3)		1 (0.1)	4-4 (4.0)	20 (0.1)		23 (0.4)	4-6 (5.0)	545 (0.6)		—	—	—		946 (3.4)	4-6 (5.0)	19075 (4.3)
AAAAT/ATTTT	—	—	—		9 (0.2)	4-5 (4.5)	190 (0.2)		3 (0.3)	4-4 (4.0)	60 (0.4)		1 (0)	6-6 (6.0)	30 (0)		2 (4.9)	4-4 (4.0)	40 (7.3)		58 (0.2)	4-6 (5.0)	1220 (0.3)
AAGAG/CTCTT	—	—	—		25 (0.4)	4-6 (5.0)	570 (0.6)		1 (0.1)	5-5 (5.0)	25 (0.2)		24 (0.4)	4-6 (5.0)	560 (0.7)		—	—	—		59 (0.2)	4-7 (5.5)	1325 (0.3)
ATATC/ATATG	—	—	—		7 (0.1)	4-4 (4.0)	140 (0.2)		7 (0.7)	4-4 (4.0)	140 (1.0)		10 (0.2)	4-4 (4.0)	200 (0.2)		—	—	—		114 (0.4)	4-5 (4.5)	2350 (0.5)
Others	—	—	—		50 (0.8)	4-6 (4.3)	1085 (1.2)		6 (0.6)	4-6 (4.3)	130 (0.9)		30 (0.6)	4-6 (4.4)	650 (0.8)		1 (2.4)	4-4 (4.0)	20 (3.7)		175 (0.6)	4-7 (4.3)	3710 (0.8)
Total	69 (100)	4-18 (6.0)	1014 (100)		5857 (100)	4-32 (9.5)	91206 (100)		969 (100)	4-23 (7.6)	14470 (100)		5543 (100)	4-30 (10.2)	85874 (100)		41 (100)	4-7 (4.6)	547 (100)		27720 (100)	4-82 (14.3)	441501 (100)
