# Supplementary material for: Characterization and Transferable Utility of Microsatellite Markers in the Wild and Cultivated Arachis Species
Source: PLoS One. 2016 May 31;11(5):e0156633. doi: 10.1371/journal.pone.0156633 (PMC4887017; doi:10.1371/journal.pone.0156633)
Supplement: S4 Table — (XLSX) [file pone.0156633.s004.xlsx]

## Sheet: Sheet1
Table S4. Detailed information for the novel SSRs developed in the present study
Primers	SSR type	GeneBank ID	Species	motif	repeat number	prod_size	f.seq	f.temp	r.seq	r.temp
AGGS0001	GSS-singlet	DH968735	Arachis hypogaea	aag	6	201	GCTTCAGAAAGAAGCAGAGAGAA	59.56	GGCGTTACAGAGACACTTCCTT	59.82
AGGS0002	GSS-singlet	BZ999578	Arachis hypogaea	aag	6	211	TTACAGTGCATGTGCGTGATTA	60.2	TTAAGAAGGAAAGAGGCAGTGG	59.89
AGGS0003	GSS-singlet	CC000519	Arachis hypogaea	aag	12	198	TTTCAAATGCTCAGGAACGA	59.4	CATTTATACCTACGCGTTGTGG	59.45
AGGS0004	GSS-singlet	DH967083	Arachis hypogaea	aag	14	234	AGATGTGTTTGGACTTCGGATT	59.87	CAGCGTCAGCATCATCTCATAG	60.96
AGGS0005	GSS-singlet	FI500754	Arachis duranensis	aag	21	204	AATAGTATGATGGTGCGGTGGT	60.51	AGGGTAGAGGTTGGAGAGAAGG	60.12
AGGS0006	GSS-singlet	BZ999620	Arachis hypogaea	aat	7	201	GAGTCGAATCTTGTTTCCATCA	59.17	GGGCAGAAACAAGCAATACTCT	59.79
AGGS0007	GSS-singlet	FI290628	Arachis duranensis	aat	7	206	TCGATCCCACAGAGATTGTTAG	59.19	AAGGAACACAGCACCTCCATAC	60.42
AGGS0008	GSS-singlet	DH963049	Arachis hypogaea	aat	8	189	TAAATCCCAAGCTACGAATGGT	59.86	AGTGGAATAATGGACGAAATGG	60.08
AGGS0009	GSS-singlet	CC000286	Arachis hypogaea	aat	8	181	GACTTTGAGGATCCAAAGTGGT	59.48	TTACAATTCAAGCCTGGGAAAC	60.34
AGGS0010	GSS-singlet	CC000238	Arachis hypogaea	aat	14	199	GCCATCCATTGCTAACAGAATA	59.1	GCTTCAACTGAACCGTTAGCTC	60.43
AGGS0011	GSS-singlet	BZ999774	Arachis hypogaea	aat	16	186	GCCGCCGTATATATCTCGTATG	60.68	GCAATATTGGTGTTCCACTAGC	58.65
AGGS0012	GSS-singlet	FI289286	Arachis duranensis	aat	17	185	CTTCGGCCAACTAACTATAACTCA	58.94	ATCTTCGTTCTAGACCCAATCG	59.62
AGGS0013	GSS-singlet	FI300921	Arachis duranensis	aat	20	239	AATCCGACACAACGATAAGAGA	58.72	ATTGCCCATTAGCATTTACG	57.69
AGGS0014	GSS-singlet	FI502496	Arachis duranensis	aat	22	294	CAACTCCCAATCAAGTTATGGA	58.95	CGCCAAGACTTCATCATTCTAGT	59.8
AGGS0015	GSS-singlet	BZ999700	Arachis hypogaea	aat	27	234	TTGCTCCAGAGAAAGACTGAAA	59.24	GCTAGCAACTTTCAAACAATCC	58.08
AGGS0016	GSS-singlet	DH966683	Arachis hypogaea	ag	9	101	GGGAGACGAAAGGAGAAGAGG	61.6	ATCTTTCTCTCTCACCCACTCC	58.81
AGGS0017	GSS-singlet	DH965447	Arachis hypogaea	ag	15	209	CGGATCTCAAGAAATCAAGCTC	60.34	AACACTTAATGTACCACGTGTCG	59.01
AGGS0018	GSS-singlet	DH962797	Arachis hypogaea	ag	20	212	GTAAGAGAGAGGGTGGGTTCG	60.12	TTCTGACGGTAAAGCCGATAGT	60.15
AGGS0019	GSS-singlet	DH964442	Arachis hypogaea	ag	31	196	ACCTGCAATTTCTGTTCCAAAC	60.39	TGGTGACTCACAATGGTTTACTG	59.94
AGGS0020	GSS-singlet	DH967069	Arachis hypogaea	ag	40	199	CTCTTCTTCATTCAGCCAAAGC	60.5	CTCAAGAAATCAAGTTCCGAAG	58.12
AGGS0021	GSS-singlet	CC000312	Arachis hypogaea	ag	42	297	CCTCCCTGCTTGATCCAATA	60.03	CTGTAGCGAATGTGTTACATGG	58.25
AGGS0022	GSS-singlet	DH962575	Arachis hypogaea	ag	45	247	ATTCGGTTCTTACATTCCCAAC	59.25	ATTCAAACGCAAACCCTTCTTC	61.65
AGGS0023	GSS-singlet	DH964269	Arachis hypogaea	ag	48	264	CACGTGCTAGATGATTTCTGGA	60.27	GGAGGTTCCATGGTTTCTCAT	60.18
AGGS0024	GSS-singlet	DH961586	Arachis hypogaea	ag	53	166	ACGCCACCAGAGAGAACAATAG	60.68	GTTCCAGAGAACCAATCTCTCC	59.19
AGGS0025	GSS-singlet	FI314536	Arachis duranensis	ag	83	265	AAGCACATCTGAAATGAAGAGG	58.46	ATATCGTACTAGCGGGTGGTGT	59.81
AGGS0026	GSS-singlet	DX514046	Arachis batizocoi	at	9	189	CCATGTCTTCCACAGTTGTACG	60.47	TAATCAACCTCACTGCACCATC	60
AGGS0027	GSS-singlet	FI313368	Arachis duranensis	at	17	242	AGACCCGATGAAATCATACCAA	60.56	TCGCGAAACTATAAGACCAACA	59.78
AGGS0028	GSS-singlet	FI311830	Arachis duranensis	at	24	190	GGTTTGCTAAACCTTTGGACTG	60.03	CACTATTGACCCTGCGACATAA	60.02
AGGS0029	GSS-singlet	FI286092	Arachis duranensis	at	28	197	CCAAATGTCCACAATTCAGTTC	59.34	GATTTGGCTCTCTTGGTCTGAG	60.38
AGGS0030	GSS-singlet	FI285498	Arachis duranensis	at	30	191	CAGCTGCGGTAACTAGATTGTG	59.96	CTCCTGCAAAGTGGGAAAGATA	60.6
AGGS0031	GSS-singlet	DX508988	Arachis batizocoi	at	31	196	AGACTGTTGAACTAACATGACACG	58.38	ACCCAATGATTGTCACCATAAG	58.69
AGGS0032	GSS-singlet	FI321340	Arachis duranensis	at	32	222	GGCACAAGATACAACATGATCC	59.32	GCTTGATCCGAGAGATAAGTCG	60.36
AGGS0033	GSS-singlet	FI500744	Arachis duranensis	at	32	172	TTAACCAAGCAGACAAGAAGCA	60.05	TGTCCTCATGCTTAGTTGAAGG	59.38
AGGS0034	GSS-singlet	FI312972	Arachis duranensis	at	33	266	AAACTAGACCTGCGAAGCAAAG	60.08	AAACTCTTTGGGAGCGAAGAT	59.36
AGGS0035	GSS-singlet	FI301620	Arachis duranensis	at	36	268	CCAAGGACAATAACAACAACAC	57.07	TCAATGCTCCATATGTCACAGG	60.91
AGGS0036	GSS-singlet	DH963794	Arachis hypogaea	ct	9	300	AGTTCGCCTTGATCTGCATAA	59.86	TGTTGCTGATTTCTGAACGA	57.97
AGGS0037	GSS-singlet	DH965211	Arachis hypogaea	ct	17	209	ATGGTGGGACAAGATAAGGTTG	60.11	GGAAAGGCAAGGAATTGGAT	60.26
AGGS0038	GSS-singlet	DH964809	Arachis hypogaea	ct	22	203	AAGGCTTCTGCTCCAATAGTGA	60.39	ATCAAAGTTTGTTCACGTGCTG	60.21
AGGS0039	GSS-singlet	DH964454	Arachis hypogaea	ct	30	206	TTGAATCCAGCTTGACTTCTTG	59.49	TCCTCCTTTGTTGTGACAAGTCT	60.19
AGGS0040	GSS-singlet	DH964388	Arachis hypogaea	ct	34	208	GGTGGTTTAAAGTGGAGGATGA	60.22	ACGGGCTAACCCGATTAGATAG	60.67
AGGS0041	GSS-singlet	DH962614	Arachis hypogaea	ct	38	208	GCTAAAGAGGAATGGATGGATG	59.93	GTGTGGATGTATGTGCCTGTCT	59.92
AGGS0042	GSS-singlet	DH964321	Arachis hypogaea	ct	39	225	GATATGTTTGGATCCTGGGAAT	59.03	TAAAGAGCTCATGGTGCAGAGA	60.15
AGGS0043	GSS-singlet	DH962598	Arachis hypogaea	ct	41	201	GGCCAAAGTCAAGTTTAATGGT	59.42	GAGTAGCAGCGGTTTCTACACA	59.58
AGGS0044	GSS-singlet	DH961588	Arachis hypogaea	ct	44	202	GCCGATAATCCCTGATTAGTGT	59.36	AAGCAGCACCGAGAGAGAGT	59.35
AGGS0045	GSS-singlet	DH962564	Arachis hypogaea	ct	47	199	CCCTAGATCTAACCCTCCCAGT	59.85	AAAGGCGACACTCTTGAAATGT	60.17
AGGS0046	GSS-singlet	DH966342	Arachis hypogaea	ctt	4	208	CTCTCTCTAATTTCCATCATCACC	58.3	TCTTGCCTGAGAGAATTGAAGA	59.19
AGGS0047	GSS-singlet	FI296373	Arachis duranensis	ctt	4	205	TCTGTCTCAACCTCCATTCAAA	59.71	CAGAGGTTCACAGAAGAACCAA	59.37
AGGS0048	GSS-singlet	FI303705	Arachis duranensis	ctt	4	205	ATCTCTTCCACTCCTTCGTCAC	59.74	TTACGGATACACATGTGGAGGA	60.25
AGGS0049	GSS-singlet	BZ999782	Arachis hypogaea	ctt	5	201	GATGCTTCTTCTTCTCCTCCAA	59.96	GGAACTTACATGAAAGGGATGG	59.7
AGGS0050	GSS-singlet	DH966121	Arachis hypogaea	ctt	6	203	CCCTCATTCGAATTTCACTCTC	60.07	TGGTGCTATGCTACAAGGAGAA	59.9
AGGS0051	GSS-singlet	DH963369	Arachis hypogaea	ctt	6	181	AAGGAGCCTTCAATTCTAAACC	57.99	TAGTGTGTTGAACATGCCCTTT	59.54
AGGS0052	GSS-singlet	FI292839	Arachis duranensis	ctt	6	153	TTCAAATTACGCGACTTCTCCT	60.26	AATGTTGGTGTTGTTGGTGATG	60.57
AGGS0053	GSS-singlet	DH968381	Arachis hypogaea	ctt	8	200	GGCATAATTGTCTTCACGTTCA	60	GGAAGAGAATGAGGAGGAGGAG	60.69
AGGS0054	GSS-singlet	DH967167	Arachis hypogaea	ctt	8	197	AAGATGAGGTCCGTTGATGTCT	60	TGTTGGTGGTTGTTGGTAGAAG	59.93
AGGS0055	GSS-singlet	DH967427	Arachis hypogaea	ga	9	274	GTTGGCACGCTTGTTTCTCT	60.44	TCTCTCTCCTCCCTCTCTCTTTC	59.73
AGGS0056	GSS-singlet	DH965249	Arachis hypogaea	ga	18	226	GCTCGTGGGTAGAGGTGAACT	60.7	TGTTGAGGGATAGGATCGTTCT	59.96
AGGS0057	GSS-singlet	DH965118	Arachis hypogaea	ga	19	193	AGACATTGGCACTACCTCAACC	60.42	CTCATATCTGCCGTCAACACTG	60.71
AGGS0058	GSS-singlet	DH967029	Arachis hypogaea	ga	30	187	CTGGCCACCTAATCTTTCTGTT	59.65	GATTCCTATGCTCCTCCACCTC	61.32
AGGS0059	GSS-singlet	DH964389	Arachis hypogaea	ga	34	200	GGGTATCAGCCTTCGACTTTAC	59.16	TTAGTGACCGGCAATGGTTTAC	61.11
AGGS0060	GSS-singlet	DH961610	Arachis hypogaea	ga	39	194	GTTGGGCCATCTTAAGAACAAG	60	TAGTCTAAACGTTCCGGGACCA	62.9
AGGS0061	GSS-singlet	DH962577	Arachis hypogaea	ga	45	198	AAAGGAGCACCTAGCCATGTT	60.14	AACCGCAAACCTTCTTCTCTTA	59.43
AGGS0062	GSS-singlet	DH964091	Arachis hypogaea	ga	51	264	AGACAGAGAGCATTGGAGTGGT	60.32	CGCACCATTTGACAGTAGAGAC	59.8
AGGS0063	GSS-singlet	DH962536	Arachis hypogaea	ga	55	201	GCTTCATTTAGTGATGTAGGCTCA	59.82	TTTGATTAGGGCGATTTGAC	57.7
AGGS0064	GSS-singlet	DH964248	Arachis hypogaea	ga	65	213	GCGAGGTGAGTCCTTTGTCTAT	59.78	TGTGGGTATAGGGATTATCTTCCT	59.19
AGGS0065	GSS-singlet	CC000442	Arachis hypogaea	gaa	6	198	CATCTACCTCCTCGGCTTCTT	59.86	GAAATCGACGGAATTAGGGTTT	60.53
AGGS0066	GSS-singlet	FI305718	Arachis duranensis	gaa	6	193	AGAGTGAGGGCACAAGAAGAAG	60.05	GAATTGGAATTGAAGCCATGAG	60.8
AGGS0067	GSS-singlet	DH966314	Arachis hypogaea	gaa	7	194	GAAGTGTGTGTGGCAATTGTGT	60.92	CAGCTCCTTCTTCTCTCTGCTT	59.55
AGGS0068	GSS-singlet	DH961921	Arachis hypogaea	gaa	7	200	GTGACGATGCACAGAGACAAA	59.9	AACCTTAAACCCTACCAGTCACC	59.7
AGGS0069	GSS-singlet	FI502287	Arachis duranensis	gaa	8	206	TATTGCTTCTAGGAGCGAGGAA	60.47	TGCAAAGTGTATGTCAGCTTCA	59.54
AGGS0070	GSS-singlet	DX509635	Arachis batizocoi	gaa	9	184	AGCACTGTTGTGAAGCATAAGG	59.45	CCTAACATTGTTGTCGCTGTTT	59.2
AGGS0071	GSS-singlet	DX512190	Arachis batizocoi	gaa	10	194	TCATCATCATCAAGAACCCAGA	60.46	CGACCTCACCGCTACTTATTCT	59.8
AGGS0072	GSS-singlet	DH965153	Arachis hypogaea	gaa	12	191	CCCTCTTGAGCATGTATCACAC	59.62	GAACACAGAAGCAGTAAGGGTTG	60.21
AGGS0073	GSS-singlet	DH962568	Arachis hypogaea	gaa	23	168	AAAGGGACTCCGATGACAGAC	60.51	TCTCTCTCTCTCTCCATCACATTG	60.02
AGGS0074	GSS-singlet	FI502670	Arachis duranensis	taa	5	192	GTCGTAATGATAGTGTGGCAAA	57.72	TGGCAATTCATGAGAGACTATG	57.85
AGGS0075	GSS-singlet	FI296265	Arachis duranensis	taa	6	213	GGGTGAGGATGTGTGTTGTGTA	60.73	AACGGTTGCTACAGTGAACAAA	59.72
AGGS0076	GSS-singlet	FI308128	Arachis duranensis	taa	6	191	ACCTAGAAAGTGACGGGAAGGT	60.4	ATCCAATGGAGAGAACCAGAGA	60.07
AGGS0077	GSS-singlet	FI315844	Arachis duranensis	taa	9	293	GTCAGAATGATCTCACTTACTTGC	57.2	GTGCGACTTCTCTATTGTAAAGCA	59.98
AGGS0078	GSS-singlet	FI282313	Arachis duranensis	taa	13	198	GGGACCAATTTGGGATATTTAC	58.5	GGCTACACATAAGCGCCTTAAC	60.17
AGGS0079	GSS-singlet	CC000055	Arachis hypogaea	taa	20	185	TTTGTATATCAGCGCCAATGAC	59.99	ATTTCACTTACGCGACGGTATT	59.92
AGGS0080	GSS-singlet	BZ999873	Arachis hypogaea	taa	25	209	ACATGTCATAACCACAGCTTGC	60.07	ATAAATGAGGGCCTCCAAAGTT	60.2
AGGS0081	GSS-singlet	DU132282	Arachis hypogaea	tc	9	191	AACCAAACTCAACCCTTACCG	60.26	CTGTTGAGGAGAAGACGCTGTT	60.98
AGGS0082	GSS-singlet	DH963195	Arachis hypogaea	tc	11	199	CACTGGTGCTGGTGATTCTTT	60.16	TGTCAAAGCCTCTCTCAAGTTT	58.25
AGGS0083	GSS-singlet	DH962780	Arachis hypogaea	tc	21	266	AAATCATGCCTAGCTACCCAAA	59.99	GGGTGCCTACTCATGTGAAATA	58.98
AGGS0084	GSS-singlet	DH963530	Arachis hypogaea	tc	31	209	TCCCGTATTTCCTTCCTAGTTTC	59.86	GGATAGAGATAGACCGCGACAT	59.6
AGGS0085	GSS-singlet	DH964378	Arachis hypogaea	tc	34	192	TCACTTGTCCGAGTTCACTCAC	60.34	AAATGCGATCCAAGTCCATTAG	60.33
AGGS0086	GSS-singlet	DH964349	Arachis hypogaea	tc	37	202	CCGTGGAAGTGATGCTAACAG	60.69	GTGAACTTCAAACCGCGAAAT	61.38
AGGS0087	GSS-singlet	DH962602	Arachis hypogaea	tc	40	200	ACTTGGACGGTAAATTCAAAGC	59.54	TTAGAAAGAGAGCGAGCAGAGG	60.4
AGGS0088	GSS-singlet	DH964291	Arachis hypogaea	tc	42	197	TAGTGAGAGTTACGGCATGGTG	60.19	CACCCAAACAAATGAGACAATG	60.26
AGGS0089	GSS-singlet	DH964282	Arachis hypogaea	tc	44	215	TATTGGAAACAAGGCTGAAACG	61.33	CTCGGAAATCTGGGCTAAGAG	60.34
AGGS0090	GSS-singlet	DH964276	Arachis hypogaea	tc	45	208	AGGTGGTAGGGCACTAATTTCC	60.59	TCTCGTGCCCTCACACATATAC	60.02
AGGS0091	GSS-singlet	FI288343	Arachis duranensis	ttc	5	216	ATCTCTCTCCCTCTCCTCCATT	59.68	GAATCTCTCCATCTCCCATGAC	59.9
AGGS0092	GSS-singlet	CC000124	Arachis hypogaea	ttc	6	203	CCCTCCATTCTTCATCAAATTC	59.78	TTAGGTGCCATCAATGGTAATG	59.72
AGGS0093	GSS-singlet	DH963406	Arachis hypogaea	ttc	6	210	GATGGTGATCCCTCTCTCACTC	60.08	CTCTCTCATCTTGCACTCATGC	60.16
AGGS0094	GSS-singlet	DX514670	Arachis batizocoi	ttc	6	173	TTCGCTTTGGTGTTTCTGTTC	60.28	TTGATGACACGGAGGAGAACTA	59.73
AGGS0095	GSS-singlet	DH964642	Arachis hypogaea	ttc	6	172	GAAATAAAGTAGCGCGTCAACA	59.45	GAAGTTTCCAGAAGGAAACGAA	59.74
AGGS0096	GSS-singlet	FI313955	Arachis duranensis	ttc	6	200	GCCTGGAGAAGGAGTGTGATAA	60.63	TTCACCTGACACAACAACACAA	60.09
AGGS0097	GSS-singlet	DH963288	Arachis hypogaea	ttc	7	197	TACCTTCCAAATTCCCAATTCC	61.19	CTTTGAATTGCATGCTGCTAAC	59.92
AGGS0098	GSS-singlet	DH964678	Arachis hypogaea	ttc	8	267	GTTCCCAACACCCTGAATCATA	60.97	CCACGATCATGAAGAGAAATTG	59.57
AGGS0099	GSS-singlet	DH966974	Arachis hypogaea	ttc	10	164	AATCATGGACGACGGAGTAAAT	59.73	AGTGTGTGTGTTTGTGTGTTGG	59.46
AGGS0100	GSS-singlet	CC000546	Arachis hypogaea	ttc	13	221	CAGCACTAAATCTCCAAATCCA	59.22	CACTGGCAGAGATAGGAACCTT	59.77
AGGS0101	GSS-singlet	FI290325	Arachis duranensis	aaac	3	197	ACAGCAACAATCAATGCAACAG	61.12	GAATACACCATCATGGCACATC	60.09
AGGS0102	GSS-singlet	FI283309	Arachis duranensis	aaac	3	211	GTCCCTCAATTTCAGCCAAA	60.05	GAAAGCATGGTAAATGACAAGG	58.63
AGGS0103	GSS-singlet	DH967065	Arachis hypogaea	aaac	3	194	CTCTCTTTGTTGCTCTTTGCAG	59.44	AGCGACTTCTTCTCTTCCCTCT	60.15
AGGS0104	GSS-singlet	FI280606	Arachis duranensis	aaac	3	210	CAAGCATGAGGAACAAAGCATA	60.26	AAATGGACTCCAGGAGGTTGTA	59.86
AGGS0105	GSS-singlet	DH961851	Arachis hypogaea	aaac	4	215	TAAAGAAGCACTTGTTGGAAGG	58.56	ATTTGAACATCTGCCATTCACC	61.11
AGGS0106	GSS-singlet	FI307303	Arachis duranensis	aaag	4	200	AAAGAAGCTGACCCAATACTCC	58.78	CATGATTTGATGGTACCCAAGA	59.69
AGGS0107	GSS-singlet	DH961856	Arachis hypogaea	aaag	4	219	GGAATAGAGAACTCACCGTTGG	60	TGATGCCTTCTCTCTCTTCACA	60.13
AGGS0108	GSS-singlet	FI284989	Arachis duranensis	aaag	5	192	AAAGGTCTCTTCCGAAGTGTTG	59.79	TTCACATCTCACTGGAAGCTCT	59.09
AGGS0109	GSS-singlet	DH963440	Arachis hypogaea	aaag	5	198	TGCTACCATCCCAATTAACACA	60.24	CTTCTCCTCCCTCTCATTCCTT	60.2
AGGS0110	GSS-singlet	DX513812	Arachis batizocoi	aaag	6	230	TGATGTGTGTGTTGCCACTTTA	60.07	TTCTTCCTCCTTCCTCCTCTCT	59.96
AGGS0111	GSS-singlet	FI303717	Arachis duranensis	aaat	4	183	CTAACAATGCTTGCAGGGAGA	60.39	GCTTTGAGTGTGTATATTGGCTGT	59.63
AGGS0112	GSS-singlet	DH967754	Arachis hypogaea	aaat	5	203	ACCGGAGGTTCTCAGTATGGTA	59.89	CAGCGGCGTGATTAGTATTAGTT	59.73
AGGS0113	GSS-singlet	DH961994	Arachis hypogaea	aaat	5	182	CCTACTCGTGTGAGACCAGAAA	59.4	ACCACATGTGCGTTGATCTTT	60.43
AGGS0114	GSS-singlet	FI284685	Arachis duranensis	aaat	6	237	CCTTCAGGGTTGATTCCAGTAT	59.35	CCACCACTTCCAGTTCAGATAA	59.1
AGGS0115	GSS-singlet	DH965664	Arachis hypogaea	aaat	6	204	GTTCAAATGGCATAGTCTTTCC	57.75	CGGGTCTAGAATCGGATTAAGG	61.12
AGGS0116	GSS-singlet	DH966851	Arachis hypogaea	aag	4	196	GCTTTGTTTGGATTGCCTAACT	59.67	AGCCAACAAGTGAACCCATAAT	59.77
AGGS0117	GSS-singlet	DH965994	Arachis hypogaea	aag	4	198	TTCTTCTTCCATGGTGGAGTCT	60.11	ATGCAACTCCGTCTCTTCATTT	60.14
AGGS0118	GSS-singlet	DH962825	Arachis hypogaea	aag	4	211	GAAGAAGAGGAGGAGGAGAAGC	60.1	GAGTGTCACTACACGCGTCTTT	59.47
AGGS0119	GSS-singlet	FI299546	Arachis duranensis	aag	5	213	ATTTGGTCCAACATGAGAAAGC	60.36	GGGTTAGGGAGCTCTGTTGTAA	59.65
AGGS0120	GSS-singlet	FI302483	Arachis duranensis	aag	5	204	ACCAAGACTCATGCATGTCAAA	60.56	TGTGCAAACTAAGCCTTCTCTT	58.34
AGGS0121	GSS-singlet	FI300833	Arachis duranensis	aag	8	258	TTTGGTTCGATTCTGCGATT	60.58	TTCCTCCTCGTCTTCTATTGCT	59.5
AGGS0122	GSS-singlet	CC000318	Arachis hypogaea	aag	15	201	TGAAATGCAGAAGAAGAAGCAG	59.77	GAGAACCAGCCCAGAACTACAC	60.17
AGGS0123	GSS-singlet	DH964301	Arachis hypogaea	aat	4	200	ATGCTGGATTGCTAAACCCTAA	59.99	ACACACACACACACACACACAC	58.83
AGGS0124	GSS-singlet	FI502369	Arachis duranensis	aat	4	248	ACCAGCGTTGACAGAACCTTA	59.79	GCTGTCATGAAACGTTGACAAT	60.04
AGGS0125	GSS-singlet	FI502572	Arachis duranensis	aat	5	211	CTGCCATCTCCTCTTCTTGTTT	59.89	TCATCTACTAACATCTCTCCCTCA	57.15
AGGS0126	GSS-singlet	FI301617	Arachis duranensis	aat	6	194	TCAGATCTCAGCAGAGAGCAAC	59.9	CAGCAAGATATGGTTCTGTCCA	60.13
AGGS0127	GSS-singlet	DE998649	Arachis hypogaea	aat	7	206	CACCCTATAATTAGGGCACAGC	59.88	GCATACACATTGCATCCTCATT	59.86
AGGS0128	GSS-singlet	DH965464	Arachis hypogaea	aat	15	202	ACCTGGCCTAAGCTTGTTGATA	60.15	GATATCGAGGTGGATGGAGAGA	60.43
AGGS0129	GSS-singlet	DX509385	Arachis batizocoi	aat	20	182	AGATGGGCAATGTTTCTAATGG	60.2	GTTGATTGAAGGCTCAATTGGT	60.36
AGGS0130	GSS-singlet	FI296153	Arachis duranensis	aatt	3	172	AGGGACACATGGGACTAAAGTT	58.9	TGTTCTGTTTGTTGCAAAGTGG	61.12
AGGS0131	GSS-singlet	DH968118	Arachis hypogaea	aatt	3	230	CTGTGTGATTGTTGGAGGTAGG	59.51	CTGCTGTTGTTGCTGATTGTTT	60.35
AGGS0132	GSS-singlet	FI291901	Arachis duranensis	aatt	3	249	TAAACTCCTCGGCCGAAATTA	60.9	TCCGACCAATCGTATCATGTAA	60.21
AGGS0133	GSS-singlet	DH966323	Arachis hypogaea	aatt	3	205	GCTTTCCAACCCAGTCATCTAT	59.49	TTAGCTGCTGTTGGTGATAACG	60.32
AGGS0134	GSS-singlet	DE998770	Arachis hypogaea	aatt	4	197	TGTGCGCTAACATCATCTTCTC	60.42	AAGGTATCTTGGCACCTGTGTT	59.93
AGGS0135	GSS-singlet	DH964459	Arachis hypogaea	ag	30	192	GTGGCTTGCGATATGGTATCTA	59.13	TGTTCCCATTACACAACTTGCT	59.54
AGGS0136	GSS-singlet	DH964423	Arachis hypogaea	ag	32	196	ACGCAGTCTTTGAACGTTGTTA	59.85	GCGATGAGTTGGTAGTGACAGA	60.32
AGGS0137	GSS-singlet	DH962623	Arachis hypogaea	ag	37	184	CCAAGGAATTGAAGTGTCGAGT	60.53	ACAGAGCAACCACTTTCTCTCC	59.92
AGGS0138	GSS-singlet	DH967944	Arachis hypogaea	ag	38	198	CGGCTCAATTGATTTATGGTTC	60.67	TCCCAAATTACCCTTATCGTCA	60.54
AGGS0139	GSS-singlet	DH961596	Arachis hypogaea	ag	41	200	TTGAGCTTTATGCCAATCTCCT	60.22	GGATGATGACAAGGGTGACTTT	60.23
AGGS0140	GSS-singlet	DH962589	Arachis hypogaea	ag	43	184	AGAGAGAGGGAGCTCGAAGACT	60.29	CTCTCTCTCTTGCTCGTGAACTC	59.95
AGGS0141	GSS-singlet	FI297476	Arachis duranensis	ag	54	240	CTAACTGGTTAGACCGGGTTCA	60.4	CCAGAGCTCAAGTTATGTCACC	58.87
AGGS0142	GSS-singlet	DH962526	Arachis hypogaea	ag	58	213	GGAGCTCTGTTGTACTTGATGG	58.87	CCGCCAGTAAATCTAATGGTAA	58.22
AGGS0143	GSS-singlet	FI308184	Arachis duranensis	at	20	249	GGTACAGATATCGGACCCTTCA	60.21	CCTTTGGAATCTTGCTAACCAC	60
AGGS0144	GSS-singlet	FI312897	Arachis duranensis	at	23	165	TACAACGCACATCCATACACAC	59.4	CTGCAAGAGGGATAGGAATTGT	59.62
AGGS0145	GSS-singlet	FI288605	Arachis duranensis	at	27	253	AAACCCTCATTCAATCATCACC	60.06	GGTAAGATTGAGGCTCTTGTTGA	59.78
AGGS0146	GSS-singlet	FI304462	Arachis duranensis	at	27	280	ATTGGAGGATGCCATTGAAAG	61.19	TGGAGGTCCCTGACAATCATA	60.32
AGGS0147	GSS-singlet	FI304109	Arachis duranensis	at	28	225	GCAGGCATGGATTCATATACAA	59.82	GAACCGGATGAAGAAGCATTA	59.17
AGGS0148	GSS-singlet	DX515131	Arachis batizocoi	at	29	270	CCTCGCAGGTTCTTAGTAGAGG	59.56	CTGAAGGGCCGTACTTGTTTAT	59.56
AGGS0149	GSS-singlet	FI288197	Arachis duranensis	at	34	178	TTGTGGCTACGGTATGAGTTTG	60.05	ACAAAGTAGCTTCACCGTTGCT	60.35
AGGS0150	GSS-singlet	FI286013	Arachis duranensis	at	40	268	TTCGGTACTCTTTGGTGGACTT	60.03	GCTGAGTCAACGGTTCAAGTTA	59.42
AGGS0151	GSS-singlet	DH964435	Arachis hypogaea	ct	31	192	CCTTTAGGTTAAAGCCCATCCT	59.87	GGACCTATGTTGGGCCTAGATT	60.56
AGGS0152	GSS-singlet	DH964402	Arachis hypogaea	ct	32	277	GTAATCCATGGAACAAGGCAAC	60.6	TAATATGCAATCGCACACTCTG	58.87
AGGS0153	GSS-singlet	DH964404	Arachis hypogaea	ct	33	192	CTCTGTCGGTCTTCTTCTCACA	59.64	CGTGTATCAGAAAGCAAAGACG	59.94
AGGS0154	GSS-singlet	DH962244	Arachis hypogaea	ct	38	201	CTCAGTCCCACAGCTCCATAA	60.26	TCTCACTCTCACACACACACAGA	59.55
AGGS0155	GSS-singlet	DH967677	Arachis hypogaea	ct	39	203	CTTTCACAGCCTCAACATCAGT	59.4	CGTATCTGAATGTGCGAAAGTG	60.69
AGGS0156	GSS-singlet	DH967350	Arachis hypogaea	ct	41	182	CTCGTTCTGCCTCTCCTTCTT	60.14	ATAATCATACTGCTGCCACCAC	59
AGGS0157	GSS-singlet	DH962597	Arachis hypogaea	ct	41	168	GATTTATCCGCTGGTAGTGAGC	60.12	ATGACTCTCTCTCGCTCTGGAT	59.61
AGGS0158	GSS-singlet	DH962588	Arachis hypogaea	ct	43	195	TCTCTATCAAAGATCCCGTCGT	60.1	CCAAAGAGAGAAAGCTCTCGAC	59.77
AGGS0159	GSS-singlet	FI306750	Arachis duranensis	ctt	4	207	TTGTCCTTCCTATCCTTCCTCA	60.07	GGAATGCAAGGACATCACACTA	60
AGGS0160	GSS-singlet	DE998575	Arachis hypogaea	ctt	4	250	TTCTGGTGGGAAACATCAAA	58.95	TGCTGCAAAGAGCAATAAAGC	60.65
AGGS0161	GSS-singlet	FI307716	Arachis duranensis	ctt	5	178	TCTTAAGCTTGGAATCCACCTC	59.72	AATACGGAGAATCAACCGAAGA	59.97
AGGS0162	GSS-singlet	DH963735	Arachis hypogaea	ctt	5	176	TTCTTCACACACAACCATCACA	60.05	TGGAGGTCGTTGTTGTTACTCTT	60.08
AGGS0163	GSS-singlet	DX509419	Arachis batizocoi	ctt	5	273	CAGAAACATAACATGGGTCACG	60.28	AAGTGAGGAGGGAAGAAGAGAAA	59.88
AGGS0164	GSS-singlet	DH963519	Arachis hypogaea	ctt	7	209	GGTTCATCGGAGAAGAGAAAGA	59.83	ACCTCCACTTCCACCAACATT	60.65
AGGS0165	GSS-singlet	DH963471	Arachis hypogaea	ctt	8	207	GGAAGGACGAGGAGTGTAAATG	60	ATTGGAGGAAGCAGATGATGTT	59.97
AGGS0166	GSS-singlet	DH964270	Arachis hypogaea	ga	47	198	TCGCACTAATGCCAGTCTACTC	59.54	TCTCCTGGCAATGTATTTCCTT	59.97
AGGS0167	GSS-singlet	DH963757	Arachis hypogaea	ga	53	205	GGTGATCTTTGTGGGTGTTCTT	60.27	CCATCATCATCATCTGCTCATT	59.92
AGGS0168	GSS-singlet	DH964262	Arachis hypogaea	ga	53	202	GGTAGTGCAACGGGTTAGAAAG	60.06	CCTGCGCCACTAGAGACATATAG	60.3
AGGS0169	GSS-singlet	DH962543	Arachis hypogaea	ga	54	236	GCAACATTGAGCACAGCTTATT	59.43	GGATAAGTGTACATCTCAGCCTCA	59.68
AGGS0170	GSS-singlet	DH962247	Arachis hypogaea	ga	58	200	GATGATGAGGAATAAGGCTTGG	59.93	CCCTCGTCTCTTATCTCACACA	59.35
AGGS0171	GSS-singlet	DH961577	Arachis hypogaea	ga	65	202	ACACAACAACCCATTAGCTTGG	61.17	GGTGGATCAGACAGACAGTGAA	60.16
AGGS0172	GSS-singlet	FI297494	Arachis duranensis	gaa	4	207	CAAGATCAGTTCGCAAATCAAC	59.75	TGCAATTGTCTCTCAGCGTACT	60.08
AGGS0173	GSS-singlet	FI298092	Arachis duranensis	gaa	5	207	GTTCATAATCCACGGTGAGTGA	59.86	CCTCTTCCTCTTCCTCTTCCTC	59.96
AGGS0174	GSS-singlet	DH967889	Arachis hypogaea	gaa	5	194	CTCTCTTCCATCGTTCGTATCC	60.1	AGAGAGAGAGAGAGGACGCAAA	59.9
AGGS0175	GSS-singlet	DH968129	Arachis hypogaea	gaa	6	271	GAAGTTGCAATGACGAGTCTGT	59.4	GTGGCAGATAGCAGAGCTTCTT	60.18
AGGS0176	GSS-singlet	FI291026	Arachis duranensis	gaa	6	201	GGAAGAGAGGAAGAGGAAGAGG	59.96	ACCGTGAATTATGAACGACTCC	60.25
AGGS0177	GSS-singlet	DH962220	Arachis hypogaea	gaa	6	199	ATGGAGATAAGCAGAGGGTGAT	59.08	ACACCTTCTTTCATCCAACACA	59.5
AGGS0178	GSS-singlet	FI312044	Arachis duranensis	gaa	8	200	CCCTACATATGGCAGTGTAGAAGA	59.58	CCCATCAGGTATATTCGCACTC	60.71
AGGS0179	GSS-singlet	FI296910	Arachis duranensis	taa	4	230	TTGGGAATCTCAACCAGGTACT	59.86	GAGGAACAACAACACACCCTTT	60.3
AGGS0180	GSS-singlet	DH962173	Arachis hypogaea	taa	4	198	AGTGTAGGGTAATGGATGAGCA	58.6	AGTGTGGATAGGTCCAAAGTGG	60.28
AGGS0181	GSS-singlet	FI501196	Arachis duranensis	taa	4	234	GGAATTGCAGGGAAGTATGTTC	59.84	CCCTTGACTTTCCTTTGCTTTA	59.77
AGGS0182	GSS-singlet	DH968041	Arachis hypogaea	taa	5	234	TAAAGAGTAAGCGGTGCCTAAA	58.29	GGTCTCGATTCCCTGTATGCTA	60.47
AGGS0183	GSS-singlet	DX510579	Arachis batizocoi	taa	5	293	CATAAGATTCCCTTGCCTCAAC	59.97	GAGAGAGGTGAGAGAGGGAAGTAG	59.2
AGGS0184	GSS-singlet	DH962843	Arachis hypogaea	taa	13	141	TCTCCCTCTCTCTCTCTTCCAA	59.69	CCGATTCTTCTTCATCCAACTC	60.07
AGGS0185	GSS-singlet	CC000287	Arachis hypogaea	taa	23	290	TTTCTTGGTTCCTTTGGCTTC	60.58	TGCTCAAGTGTCCTTATTGGTG	60.17
AGGS0186	GSS-singlet	DH964599	Arachis hypogaea	tc	25	196	CGGGAACTCATATTCTGACACA	59.99	TGGGACGATAACCTTATGGAAG	60.2
AGGS0187	GSS-singlet	DH966674	Arachis hypogaea	tc	27	213	CCCTCATTTCGAATTCACTCAC	60.86	ATAGCAGCGACAGCAACATTTA	59.94
AGGS0188	GSS-singlet	DH964382	Arachis hypogaea	tc	33	261	TGTGGAACGTCCTGAGAAGATA	59.73	AGGACAGCAGCTCGTCTAACAT	60.47
AGGS0189	GSS-singlet	DH964358	Arachis hypogaea	tc	35	217	GATCTTTCCACACCTTTGGTCT	59.48	TCGCAGTTTGAAGCTCTTGAT	60.15
AGGS0190	GSS-singlet	DH964313	Arachis hypogaea	tc	39	299	CAGATGCTGATGCACTGATTTC	60.81	CCAATAACGTGGCAGCATAATA	59.88
AGGS0191	GSS-singlet	DH964299	Arachis hypogaea	tc	40	224	CCCAAATGATCAAGATCAGAGA	59.13	AGGAGGCATATTAGCCGTTAGA	59.29
AGGS0192	GSS-singlet	DH964312	Arachis hypogaea	tc	40	185	GGCTGAAATATAGAGGTAAGGTGA	57.97	ATATTATGCGATCCATGTGCAG	59.84
AGGS0193	GSS-singlet	DH964308	Arachis hypogaea	tc	41	207	GTTGAACTGCGAATTCTCTTCC	60.25	GAAACATTTACACCCGCAGAAT	60.24
AGGS0194	GSS-singlet	FI294193	Arachis duranensis	ttc	4	133	GTTTCCAGCCATGAAACAATCT	60.36	GCTCAAGAAGGAGGACAAAGAA	60
AGGS0195	GSS-singlet	DH966527	Arachis hypogaea	ttc	4	240	GTCACAGGTAACATGGAACCAA	59.76	GTTCCTGGCTAGCAAACAGAGT	59.95
AGGS0196	GSS-singlet	FI289796	Arachis duranensis	ttc	5	203	CTATACTCATGGCTGGGATTGG	60.7	AGCAGGACACTCTGATGATGAA	59.87
AGGS0197	GSS-singlet	DH967853	Arachis hypogaea	ttc	5	197	GGACAACAAAGCACAGAACTCA	60.33	GTGGGATGGAGTTTAGGTGAAG	59.86
AGGS0198	GSS-singlet	DH965469	Arachis hypogaea	ttc	5	202	AGTTGGAGGAGAAGAGCTCAGA	59.76	CAGCAACTCAATAATGGAAGCA	60.26
AGGS0199	GSS-singlet	FI498989	Arachis duranensis	ttc	6	220	CGATTCGGTACATGCAATAACA	60.75	GATTCAGGGTTTACGAACAAGG	59.87
AGGS0200	GSS-singlet	DH964929	Arachis hypogaea	ttc	8	204	GGAATTTCGAAGGCATATCATC	59.78	AGAAGCAGAAGCATCAAAGAGG	60.15
AGGS0201	GSS-singlet	BZ999739	Arachis hypogaea	tc	25	200	CTTATTGTGGGTCACTCCCTGT	60.28	TTTGGATTCTCTTCTTCCTTCC	58.82
AGGS0202	GSS-singlet	BZ999973	Arachis hypogaea	at	20	232	AACCCACCATGGTATGATTGTT	60.23	TTGCGTGACTCTCTGTTTGTTT	59.96
AGGS0203	GSS-singlet	CC000433	Arachis hypogaea	ga	32	224	ACTAGTGATGCCAGCATAGAGC	58.65	GCAGGTAATCTGCCGTGATTAT	60.36
AGGS0204	GSS-singlet	DH961585	Arachis hypogaea	ag	53	260	ACGATTTCTGGGTTGTTTATGG	60.11	TTCCTTTGCCTTTCTCTCTCC	59.95
AGGS0205	GSS-singlet	DH961587	Arachis hypogaea	ga	52	200	GGACTGAGACCAAATTGAATCG	60.86	GCTCGATCTCTGAGACACAGTTT	60.07
AGGS0206	GSS-singlet	DH961613	Arachis hypogaea	ga	31	184	TCTCAGAAGCAAACTACTCTATCG	57.22	CACTCCCGTGTAACTCTCTGTG	59.83
AGGS0207	GSS-singlet	DH961618	Arachis hypogaea	ga	36	198	TAGCGGCACTTGACAGATAGAA	60.04	CAGAGAGAGAGAGAGAGGAACCA	59.37
AGGS0208	GSS-singlet	DH961620	Arachis hypogaea	ag	36	202	CTTGAGAATCGCGTATTTAGCC	60.24	CACTCTTCTTATCGCCGAACTC	60.39
AGGS0209	GSS-singlet	DH961627	Arachis hypogaea	tc	32	229	AGTTATGGCTCCCAGAAAGTGA	60.13	GCGTGAGAGTATTTGTGTGAGTG	59.86
AGGS0210	GSS-singlet	DH961642	Arachis hypogaea	ga	29	203	ACTTAACTCCAAGAAGCCACCA	60.17	TGGGCGATTAGACACTAGCTTT	60.28
AGGS0211	GSS-singlet	DH961652	Arachis hypogaea	ga	25	212	ACCCAACCCTTATAACCCTCAC	60.34	AACGGTTCGTCAATCATAGCTC	60.51
AGGS0212	GSS-singlet	DH962082	Arachis hypogaea	aag	4	216	ACCTCATTGAACGACAACCTCT	60.04	CAAGTAAGCCCAGAAGGAAGAA	59.89
AGGS0213	GSS-singlet	DH962088	Arachis hypogaea	aag	5	197	AGCGCTACTAGCTTGAAGGAGA	59.95	GACGGTTGGTGATAAGGAGTGT	60.29
AGGS0214	GSS-singlet	DH962130	Arachis hypogaea	aag	5	280	TTTGCTGATGGTAGCTGTGTTT	59.81	CGTCTTCCTTCCTCTTGTCTTC	59.5
AGGS0215	GSS-singlet	DH962282	Arachis hypogaea	ag	26	200	CTGAGTTCACGCAGTCTTTGAC	60.1	AAATTCGAACCGTTAACCCTCT	60.23
AGGS0216	GSS-singlet	DH962489	Arachis hypogaea	ag	45	215	AAAGAGAGGAGGGAAGAAATGG	60.07	TCTGTCATCGACTCTTTGTTGC	60.44
AGGS0217	GSS-singlet	DH962549	Arachis hypogaea	ga	52	198	TGAGGGATAAGGCTTGGTAATG	60.32	AATCTCATCCCACGTCTCTCAT	59.96
AGGS0218	GSS-singlet	DH962555	Arachis hypogaea	ag	49	217	CCTTGAAGCTTCTGAGTAGGTGA	60.06	AAGTGTGAAGGAAGCCAGAGAC	59.92
AGGS0219	GSS-singlet	DH962556	Arachis hypogaea	ga	50	262	AACGCAGGCTTGATAGATTCTT	59.42	TTAGGGTGTGAGTTGCTTGAAA	59.78
AGGS0220	GSS-singlet	DH962557	Arachis hypogaea	ga	49	230	CGCAAGAATAATGCAAGAGTTG	59.91	GGATTCTACCTCGGGCTTCC	62.18
AGGS0221	GSS-singlet	DH962563	Arachis hypogaea	ga	47	221	GTGATCACTGTTTGCAATTTGG	60.41	TGGGAGAGAACACAAAGAGACA	59.88
AGGS0222	GSS-singlet	DH962568	Arachis hypogaea	ga	46	268	CTGCAACGACAATCAAGTAATG	58.37	CTTAAATTCATCGCCGCTTT	59.35
AGGS0223	GSS-singlet	DH962570	Arachis hypogaea	ag	47	219	AAACACGAAGAACAAGCACAAG	59.47	CGAAGTCAGGAGAAACAGTCCT	59.92
AGGS0224	GSS-singlet	DH962585	Arachis hypogaea	ag	43	294	GTCTTTGCCGATGGAGACCT	61.57	AAGTAGTGTTGCCGGTGAGTTT	60.1
AGGS0225	GSS-singlet	DH962586	Arachis hypogaea	ga	43	217	GTAGTGACGACGACATGCTGAT	60.21	CCCTTCACTTCTGCAAACTC	57.51
AGGS0226	GSS-singlet	DH962605	Arachis hypogaea	ct	40	234	CAAATACCTCATGCCACGTTAG	59.54	CTCTCCCTTGTTTGCTTGAGAT	59.89
AGGS0227	GSS-singlet	DH962606	Arachis hypogaea	ag	39	252	CGCACACACGCACCTAACTAT	61.14	CGTTGCACTCTTCTTATCATCG	59.9
AGGS0228	GSS-singlet	DH962615	Arachis hypogaea	ga	39	183	GATCAAGCACTTCAGACAATGG	59.74	TCTTCTGAACAAAGCCGATGTA	59.88
AGGS0229	GSS-singlet	DH962620	Arachis hypogaea	ct	37	167	GACTGGGTGGCACAACTCTC	60.72	TTCATAAGCTCAGGACACTTGC	59.52
AGGS0230	GSS-singlet	DH962641	Arachis hypogaea	ct	34	176	TTATCCCATCCCTTTGAAGCTA	59.93	GGACTGAGACCAAATTGAATCG	60.86
AGGS0231	GSS-singlet	DH962646	Arachis hypogaea	ag	33	241	CAGATTACATCATCACCGTTGG	60.25	ATCGCCTTCTGCTTCTCTAGC	60.26
AGGS0232	GSS-singlet	DH962654	Arachis hypogaea	ct	32	246	AGCATCCTTCTCCTCTTCGATT	60.7	AACGCAGGCTTGATAGATTCTT	59.42
AGGS0233	GSS-singlet	DH962663	Arachis hypogaea	ag	31	213	CTAGGGAGATTGGGAGGTGAG	60.07	ACGGTAACCACGTTTAATGGAA	60.5
AGGS0234	GSS-singlet	DH962684	Arachis hypogaea	tc	28	216	TGAGAGAACAACGGAGAGTGAG	59.64	TGGACTCACTTAAACTCGGTCA	59.77
AGGS0235	GSS-singlet	DH962694	Arachis hypogaea	ga	28	200	CCCAAGAAATCACAAACGAATC	60.7	AATCGAGACAAACGCATACTCA	59.78
AGGS0236	GSS-singlet	DH962696	Arachis hypogaea	ag	27	207	TGTAGTAGCATCCCAAGCATTC	59.25	TTGTTCCTCTTGGCTTTCTCC	60.73
AGGS0237	GSS-singlet	DH962700	Arachis hypogaea	ct	26	186	CACCCAATCAATTTCACACCTT	61	ACTGAGATCCACCTTTCCCTTT	60.35
AGGS0238	GSS-singlet	DH962702	Arachis hypogaea	ag	26	198	TGCTTGATGATGGTTTCTCAAC	60.12	ATCTTGTTCAAGAAGCCCAAAC	59.64
AGGS0239	GSS-singlet	DH962719	Arachis hypogaea	ag	24	199	CAGTCTCATCATCGTCAGATCC	59.69	ACAATTTGAAGAGGAGGGTGAA	59.98
AGGS0240	GSS-singlet	DH962733	Arachis hypogaea	ga	24	195	ACAGTACCGGACGGTGACTTAC	60.34	GGGTTCTTGTCTTCCGAGTTT	59.61
AGGS0241	GSS-singlet	DH962739	Arachis hypogaea	tc	24	235	GGAATAAATCTGACCGTAATCTGG	60.1	TCGAAGAAGCAGAACAGAGAGA	59.5
AGGS0242	GSS-singlet	DH962745	Arachis hypogaea	tc	23	192	AGACAGAACGACGACAATCCTT	60.17	GACGGAGATGAAAGGAAGAGAG	59.46
AGGS0243	GSS-singlet	DH962748	Arachis hypogaea	ga	23	184	CGCCGCATCCTACTACTACTG	59.93	CTTTCACGTGTCTTCCCTCTGT	60.71
AGGS0244	GSS-singlet	DH962754	Arachis hypogaea	gaa	15	202	GGTGAGGCAGAGGGATATGTAG	59.98	TCGTTCTTCCCACTCTCAAGTT	60.28
AGGS0245	GSS-singlet	DH963131	Arachis hypogaea	gaa	7	211	GAAATGAGAACCAACAGCCATT	60.36	CTTATAGCCACGTCCCTTCATC	59.99
AGGS0246	GSS-singlet	DH963509	Arachis hypogaea	aag	5	195	CTTTCTCCTCCTCATCTTCTGC	59.6	CTGCACGTTCTTCTTCCTCTTC	60.55
AGGS0247	GSS-singlet	DH963513	Arachis hypogaea	aag	4	222	TCGCTGCTAATAAGTTCCATCA	59.88	GGTCGTTCTCCTTCTCATCATC	60.08
AGGS0248	GSS-singlet	DH963584	Arachis hypogaea	ga	44	245	TCACTCGTGACACACATACACAA	60.13	ATGAGGGTATCAGGGAGATGTG	60.21
AGGS0250	GSS-singlet	DH963769	Arachis hypogaea	gaa	4	180	TGGGCTCACTTTCTCTTTATCA	58.97	CCCATACCGTGTCTTCTTTGTT	60.28
AGGS0251	GSS-singlet	DH963898	Arachis hypogaea	ag	44	203	GCTGTTGCTACTGGATGAGAGA	59.64	CCGGTAGAATTGACCGGTTT	61.09
AGGS0252	GSS-singlet	DH963947	Arachis hypogaea	ag	51	242	TCTGCTGCATGCCTACTTCTAA	60.17	GTTGACCTAACCGAACCGAAA	61.24
AGGS0253	GSS-singlet	DH964167	Arachis hypogaea	ga	53	268	GTTGCTGTTGTTTGAATGAAGG	59.65	TCGTTCTTAAAGTCTTGCGTCA	60.05
AGGS0254	GSS-singlet	DH964225	Arachis hypogaea	aag	4	196	AAATTGATGTTGAGGAGGGTGT	59.74	ATCTCCTCTTCACTGCTTTCCA	60.38
AGGS0255	GSS-singlet	DH964260	Arachis hypogaea	ag	53	193	CATTTAAGGCAGCTTTGGAGTC	60.26	ACTTCAGATCATTCGCATTCAC	59.2
AGGS0256	GSS-singlet	DH964279	Arachis hypogaea	ga	45	262	AGGAGGAGTAGGAAAGGAGACG	60.25	TAAACCACTCAGAAACCAATCG	59.13
AGGS0257	GSS-singlet	DH964290	Arachis hypogaea	ct	42	191	GGTAAGAAAGCTTCAACTGCAT	57.71	AACGAAAGGAAGGGAGAGAGAC	60.24
AGGS0258	GSS-singlet	DH964292	Arachis hypogaea	ag	42	205	GTGGTTTGTGGAGGAAAGAGAT	59.48	ATCTGACGGTAATCTTGCCCTA	59.99
AGGS0259	GSS-singlet	DH964327	Arachis hypogaea	tc	39	203	GGCGCATTTCAACTCAGTAGT	59.4	AAAGAAGGCTTACCAACGATGA	60.13
AGGS0260	GSS-singlet	DH964328	Arachis hypogaea	ga	39	229	GATGCTGACGAAGTTGCTCAT	60.42	TGAAACCTTCAAGTCACGTACA	58.34
AGGS0261	GSS-singlet	DH964330	Arachis hypogaea	ga	38	225	TAGTGGAGGAGCTGTCAGAGGT	60.45	TGATGACCAAGTTGTCGGTAAA	60.4
AGGS0262	GSS-singlet	DH964336	Arachis hypogaea	ct	37	224	AGTGGCTGAATAAGATGGCTTC	59.75	TCGAGAGAAGAGGAAGGAGAGA	59.83
AGGS0263	GSS-singlet	DH964340	Arachis hypogaea	tc	38	210	CTACTTTGGAAAGGCAACAAGC	60.29	CGGTTGGATAGGTTACTGAGTG	58.65
AGGS0264	GSS-singlet	DH964341	Arachis hypogaea	tc	37	199	AAGCAAGTCTCCAAGGTTATGC	59.79	GGAGCTCAGAGTTTGATTTGGT	59.76
AGGS0265	GSS-singlet	DH964342	Arachis hypogaea	ag	37	189	GGCTACCCAACACCAAACTTAG	59.93	GAAGTGAAGCACCCTTGTCTTT	59.79
AGGS0266	GSS-singlet	DH964348	Arachis hypogaea	tc	37	165	AGCTTCTCATTTCCCTCACATT	59.24	ATGGCGATATATAGAGGCCAAA	59.82
AGGS0267	GSS-singlet	DH964350	Arachis hypogaea	ga	37	196	CGAGACACTTAAGGAGGAATGG	60.12	CCGTGTATTGTGGTTCGTAATG	60.17
AGGS0268	GSS-singlet	DH964351	Arachis hypogaea	ct	36	258	ACACAGGATTCATCAGAAGGAA	58.65	CGTTAAGAGCCAGTCATTGGTA	59.29
AGGS0269	GSS-singlet	DH964356	Arachis hypogaea	ct	35	196	GTCAATTGGAACTCTGAACCAA	59.08	TTAGCCATATTCAGCCACACCT	60.87
AGGS0270	GSS-singlet	DH964357	Arachis hypogaea	ag	35	292	TTAAGCGGGTGGTGAGATACTT	60.02	GCTGACAAATGTACCCATCAAA	59.87
AGGS0271	GSS-singlet	DH964368	Arachis hypogaea	tc	35	207	TTCACTTGTCCAAACACACACA	60.09	GCGAAATTGACGAAATCAGAGT	60.62
AGGS0272	GSS-singlet	DH964391	Arachis hypogaea	ga	35	219	GTTGGCAAAGTTGACGGATTAT	60.24	CCACTACCACTGTCATCTCCTC	58.67
AGGS0273	GSS-singlet	DH964413	Arachis hypogaea	ct	33	164	TTTCGCACTTTCTCAGTTTCC	59.49	AAGAAGGGTTACCGGAGTGAGT	60.4
AGGS0274	GSS-singlet	DH964414	Arachis hypogaea	ga	33	183	AAGCTTCTCAAGCTCACCTCAG	60.32	TGCCTCTGATTAGTGTGATTGG	60.13
AGGS0275	GSS-singlet	DH964418	Arachis hypogaea	ag	32	216	GGTGATGGAAGTTTCAATGGAG	60.72	AACCCACCAACTTAGTTTCACG	60.31
AGGS0276	GSS-singlet	DH964421	Arachis hypogaea	tc	33	210	ATTAGAGGCTGCAGAGTGGAGT	59.55	TGTGAGTTTGAGAGGGAACAAA	59.75
AGGS0277	GSS-singlet	DH964433	Arachis hypogaea	ga	31	227	TCTGGACAGTTTAGTCCAACACA	59.69	CTGAATGCCATCTGTGTTTCTT	59.24
AGGS0278	GSS-singlet	DH964436	Arachis hypogaea	tc	31	191	AGGTTGCTCTATCGTCATCTCG	60.78	ACTTGGTGTGATACTCGGCTTT	60.06
AGGS0279	GSS-singlet	DH964461	Arachis hypogaea	ag	30	190	GCACAACACAGAACCCTAAACA	60.07	AAGCTCTAAACGCTCGTGTACC	59.97
AGGS0280	GSS-singlet	DH964462	Arachis hypogaea	ga	30	180	GAAAGAATAACACGACGGTGCT	60.54	TTCCTTCCTCATATTCCTTCCA	59.9
AGGS0281	GSS-singlet	DH964463	Arachis hypogaea	ga	30	208	ATTAGACCGAACGAACCGAAGT	61.22	CTTTCACTTCTCTTCCCACCAC	60.15
AGGS0282	GSS-singlet	DH964476	Arachis hypogaea	ag	30	256	TGCTGGGTTAGTGTGTCCTAAA	59.67	TCTCTCTCCTTCTATCCCTCTCC	59.46
AGGS0283	GSS-singlet	DH964493	Arachis hypogaea	ag	29	188	ACGCCACCAGAGAGAACAATAG	60.68	CCCTTCTCTCCAGTCTCCACTA	59.87
AGGS0284	GSS-singlet	DH964497	Arachis hypogaea	ag	29	273	AGTGAGATCAGAAGCAGAGCAA	59.38	AGGCCAGGAGAGCTAAGTTTGT	60.78
AGGS0285	GSS-singlet	DH964500	Arachis hypogaea	ct	29	227	AACACACACGCACTAGCAACTT	59.91	ACCAAACCAAGAAGGTGAAAGA	60.01
AGGS0286	GSS-singlet	DH964501	Arachis hypogaea	tc	30	219	GAGGCTCCCTCATCGATAATAA	59.56	CACAAGATGCAAGGGAACATAG	59.63
AGGS0287	GSS-singlet	DH964504	Arachis hypogaea	ct	28	191	ATAGCCAAATGGTTCCTTCTCA	59.97	TTACATCACTGCGAGCTCTTTC	59.66
AGGS0288	GSS-singlet	DH964510	Arachis hypogaea	ga	28	201	CTTGTGGTTTGGAAGGTCATTT	60.25	AGAAATACCAAAGGACCAGCAG	59.65
AGGS0289	GSS-singlet	DH964524	Arachis hypogaea	ct	28	211	ATTACCCTCACAAGCGACTCTC	59.78	ACAACTATGGTGTGGGTTACCG	60.93
AGGS0290	GSS-singlet	DH964529	Arachis hypogaea	tc	28	239	GTGCCATGGACATTCTTCCT	59.93	CTGATATCAATCCACACGATGG	60.21
AGGS0291	GSS-singlet	DH964530	Arachis hypogaea	ct	27	200	ACTCTAGCCTGGGATTCCTGTT	60.5	GCTTCACTTTCATAGAAGCCAAC	59.45
AGGS0292	GSS-singlet	DH964534	Arachis hypogaea	ag	27	216	TTTAAAGAGTGGTGCAACGACA	60.7	AGCGCCTTCAGGTCTTAATTT	59.41
AGGS0293	GSS-singlet	DH964539	Arachis hypogaea	ct	27	201	GCTGCCAATCTTAAACGTCAAT	60.5	ATAAGCAAACTCAGCCTCCATC	59.75
AGGS0294	GSS-singlet	DH964554	Arachis hypogaea	tc	27	208	GCTCTCGCTCCCTCTCTATGTA	60.14	ATTCATCCTCTACTGCCACCAT	59.85
AGGS0295	GSS-singlet	DH964557	Arachis hypogaea	ct	27	197	TATACGCTTGCCAACTTCACAC	60.19	GCGACTGAACAACAAGAAGTTG	59.96
AGGS0296	GSS-singlet	DH964566	Arachis hypogaea	tc	27	228	GGAGTGTCGTGCTTTAGTTTCC	60.17	TATACGAGTAGCCGCATGCTAA	59.92
AGGS0297	GSS-singlet	DH964569	Arachis hypogaea	tc	26	195	GATGGAAGAATCCGATGGTATC	59.63	TGAGAGCAAACAAGGAGAGAGA	59.35
AGGS0298	GSS-singlet	DH964580	Arachis hypogaea	ga	26	208	TTTATGACCTTTCCAACCCAAG	60.21	ACACGCAGGGAGAATGTATCTT	60.03
AGGS0299	GSS-singlet	DH964585	Arachis hypogaea	ag	26	201	TGATGGTTGGGATTTCATAGTG	59.69	ATCACCCAATCATCTCCCATTA	60.4
AGGS0300	GSS-singlet	DH964606	Arachis hypogaea	ag	25	234	GCAAAGACGATTAGCTCAGAGA	58.88	ATACTCCTCCTTCACCCATCCT	60.21
AGGS0301	GSS-singlet	DH964631	Arachis hypogaea	tc	26	189	ATTCAAACATGGAACCCTTCTC	59.33	GGCTGCTGGGTGTCTTAGATAG	60.28
AGGS0302	GSS-singlet	DH964654	Arachis hypogaea	tc	25	208	CTCTCTCTCTCTCTCGCCTGAC	60.04	TATCGTCGACGCTGTAAATGAG	60.28
AGGS0303	GSS-singlet	DH964668	Arachis hypogaea	ga	24	141	CAGTGATGAGGATGGTGATACG	60.4	TTCCTAAACTACCCTTCTCTCCTC	58.55
AGGS0304	GSS-singlet	DH964676	Arachis hypogaea	tc	24	242	CCGTGTATTGTGGTTCGTAATG	60.17	TCCAACTGAATCACACCAACAT	60.28
AGGS0305	GSS-singlet	DH964678	Arachis hypogaea	tc	24	200	TGCACGACTCTTTCTTCTTCTTC	60.18	CCATGCTAATTATAGGACCACGA	60.23
AGGS0306	GSS-singlet	DH964685	Arachis hypogaea	ag	24	229	GAACGTCCTATTCTCCCATTTG	59.83	AGCTGATCCAACAGTGAATGAA	59.74
AGGS0307	GSS-singlet	DH964692	Arachis hypogaea	tc	25	209	CCCATGTCATTGTTATCTGGAC	59.17	CGAATCATGGAATCACAGAAAG	59.57
AGGS0308	GSS-singlet	DH964773	Arachis hypogaea	ga	23	212	GATGGAGGGTAGTGTTGGTTTC	59.74	ATCCCACCTACCTCATCATTCA	60.58
AGGS0309	GSS-singlet	DH964851	Arachis hypogaea	ag	21	229	AGTGAGGAAGGGAGAGAGAGGT	59.88	CATGCTTCCATCAGAGAGAAAG	59.08
AGGS0310	GSS-singlet	DH964857	Arachis hypogaea	aag	14	240	AGATGTGTTTGGACTTCGGATT	59.87	ATCAGCTTCAGCATCATCTCAT	58.92
AGGS0311	GSS-singlet	DH964897	Arachis hypogaea	tc	21	210	GGTGAAATACACAAGAGGAACG	58.63	CAAATACTCAAAGCCCAAAGGA	60.46
AGGS0312	GSS-singlet	DH964923	Arachis hypogaea	tc	20	278	GGAGGACGTATTATTGTTGCTT	57.35	AAAGGAAGAGATATGTGGCAGA	57.96
AGGS0313	GSS-singlet	DH964983	Arachis hypogaea	tc	21	203	CACTTCCCATTTCCTTCTACCA	60.35	CTACCCGTACAAGAACCCTACC	58.96
AGGS0314	GSS-singlet	DH964997	Arachis hypogaea	tc	19	211	TCTTCTGAGATTCTCCGTCAAA	59.05	AGAAGCCAAGGCAAGCTAATC	60
AGGS0315	GSS-singlet	DH965002	Arachis hypogaea	tc	20	207	TTCTCTTTCACCAAGGAGGACT	59.37	CACCACACCAAACACCAATAAT	59.52
AGGS0316	GSS-singlet	DH965053	Arachis hypogaea	tc	19	220	TGAGCTGGCAGAGTTAGTTAGC	58.95	GGGAAGAGAATGAGAAACACCA	60.48
AGGS0317	GSS-singlet	DH965110	Arachis hypogaea	tc	18	215	CACCTTGCCTACTCTCTTTGCT	60.08	TGAAGTGATGGGTCTATGGAAG	59.05
AGGS0318	GSS-singlet	DH965176	Arachis hypogaea	aag	12	202	TCCAAATCAGAATCACCAAGC	60.07	CTTACTCATCGCTCTCCTTGCT	60.17
AGGS0319	GSS-singlet	DH965438	Arachis hypogaea	at	15	201	GCGTTGAAGTCACCAAGAGTTT	60.7	ATCTTTGCGAGCTGTAAGTCCT	59.57
AGGS0320	GSS-singlet	DH965449	Arachis hypogaea	gaa	11	213	CCCTGATCTCTCTGACGAAACT	59.88	TCTCTCTCTCTGCCAATGTCAC	59.6
AGGS0321	GSS-singlet	DH965455	Arachis hypogaea	ga	21	200	CGACGTCTCCAGAACTCTGTATT	59.82	ACCACCTGAGACGCAATTCTAT	60.03
AGGS0322	GSS-singlet	DH966223	Arachis hypogaea	tc	26	218	TCTTACGTTGTGCCAACTCTTG	60.34	GGAGAGTACGACGGAAGAAGAA	59.89
AGGS0323	GSS-singlet	DH966325	Arachis hypogaea	agg	5	202	AAGTGGCGGCAAGAGTAGTAAT	59.35	CCCTCTCTTCCCTTCTCTTGAT	60.2
AGGS0324	GSS-singlet	DH966382	Arachis hypogaea	gaa	5	245	TGGGTGTATTTCTGAAGTTCCA	59.47	TCCTCCTCCTCTTCCTTCTTCT	59.96
AGGS0325	GSS-singlet	DH966389	Arachis hypogaea	tc	27	214	TCCACCACTACCACCACTAACC	61.07	ACGCAACCATTCGAAGAAGTAA	61
AGGS0326	GSS-singlet	DH966390	Arachis hypogaea	ag	25	195	AGTCACAATGGTTCTTGTGGTG	59.93	AGTTTCGGGTTTCTGAGTTTGA	60.14
AGGS0327	GSS-singlet	DH966392	Arachis hypogaea	aag	4	203	GTTCAACGGCTTATCTCGTTTC	60.14	TATTCGTGCTTCATAGCACCTC	59.39
AGGS0328	GSS-singlet	DH966419	Arachis hypogaea	ga	32	200	TAGCAATGGCGACTAAGTGATG	60.28	CGATGAGGTGTATCGCAATCT	60.11
AGGS0329	GSS-singlet	DH966472	Arachis hypogaea	tc	29	219	CTGGAACCATAAGCTGTCATCA	60.13	TTCTCACACATGCACTCAGAAA	59.49
AGGS0330	GSS-singlet	DH966516	Arachis hypogaea	aag	4	202	AGGAATATGAATCTGGCAAAGC	59.6	TTGGGTTAGAGAGCTCTATTGTGA	59.45
AGGS0331	GSS-singlet	DH966568	Arachis hypogaea	ct	29	278	AGGAGGAGAAATTCGTCATCAG	59.71	AAGCGTAAAGCTCTATGTGGTAGA	58.74
AGGS0332	GSS-singlet	DH966861	Arachis hypogaea	gaa	4	194	GCGAGTTTCATCTTCATCGTTA	59.37	CTTCTTCCTCCTCATCTTCTGC	59.6
AGGS0333	GSS-singlet	DH966912	Arachis hypogaea	tc	22	172	TCAGCCAATAAATCTGACGGTA	59.61	GGAGGTTGACGGAGAGGAGATA	61.85
AGGS0334	GSS-singlet	DH967042	Arachis hypogaea	ga	29	199	CGGAATTCAGTAACACACAAGC	59.68	GAAGGTGGTAGGGTGCTAATCC	61.07
AGGS0335	GSS-singlet	DH967078	Arachis hypogaea	gaa	4	200	TGATCCTCTCGTTGAAGAACAA	59.85	GTTGAACGTGTGGATAATGGTG	60.15
AGGS0336	GSS-singlet	DH967086	Arachis hypogaea	ct	31	198	ACATCTCAACTCCTCCTCCAAA	60.11	ACCACCGCTGATTTATGAACTT	59.9
AGGS0337	GSS-singlet	DH967139	Arachis hypogaea	tc	23	189	ATGTTTGCACAGGTCTGCTCT	59.93	AGCAGATCGCTGATACATTTGA	59.87
AGGS0338	GSS-singlet	DH967178	Arachis hypogaea	ag	25	198	GAGAGATACAAGAACGCTGGTG	59.01	CCCAATACCTCTTCCTTCTCCT	59.96
AGGS0339	GSS-singlet	DH967363	Arachis hypogaea	tc	22	194	CCCTAATATTCGGCCATCCTTA	61.28	TGGTATGAGAATGAAGAGGAGGA	60.08
AGGS0340	GSS-singlet	DH967452	Arachis hypogaea	ag	24	253	TTTACACCCGCCGTCTTGTT	62.7	TGGTACTATCCCGCCATAATTT	59.61
AGGS0341	GSS-singlet	DH967462	Arachis hypogaea	ag	40	221	CCCAAAGCCCAACATACATAAG	60.59	AATAGCTTGTCAATCGGAGCTT	59.42
AGGS0342	GSS-singlet	DH967600	Arachis hypogaea	ct	26	203	ACCTTAAACCGGCATAGCATTA	59.89	AGGAGGAGTAGGAAAGGAGACG	60.25
AGGS0343	GSS-singlet	DH967657	Arachis hypogaea	tc	33	193	CAAGAAATCAAGATCGGAAGGT	59.59	AACCACAACACGTGTCTCGTAA	60.51
AGGS0344	GSS-singlet	DH967719	Arachis hypogaea	ag	31	220	CCTCCATCTTAATCCTCTCTGG	59.19	TTCCTTCCTCATATTCCTTCCA	59.9
AGGS0345	GSS-singlet	DH967889	Arachis hypogaea	ct	31	194	GAAGAAGAGAGATGGTGGTGGT	59.6	GGAGAGATGATGATGACGACAA	60.08
AGGS0346	GSS-singlet	DH967902	Arachis hypogaea	ag	26	234	GTGGTGCTGGTGCTATTGAGT	60.19	CAACTACCCTTCTCTCCACCAC	60.03
AGGS0347	GSS-singlet	DH967990	Arachis hypogaea	ga	25	201	CCACAAGGAAGAGGAAGAAATG	60.1	AATACCCAGCCATCAAGAGAGA	60.1
AGGS0348	GSS-singlet	DH968132	Arachis hypogaea	tc	33	190	TCCCGTATTTCCTTCCTAGTTTC	59.86	TGAGACGTTGCCACTACACCTA	60.74
AGGS0349	GSS-singlet	DH968224	Arachis hypogaea	ga	23	203	GGAACGGTTGTTACTTGTGAGG	60.8	AACAGCGCGTAGACAATTACAG	59.49
AGGS0350	GSS-singlet	DH968230	Arachis hypogaea	ga	30	192	TATCATATCAGGCTCTCGCTCA	59.97	TTTACAGATGCTGGATGCTCTC	59.48
AGGS0351	GSS-singlet	DH968268	Arachis hypogaea	tc	18	218	GCCACTAGATTATAGCGACTCCA	59.79	TTGCACTCTTCTTAGGTCATGTG	59.43
AGGS0352	GSS-singlet	DX511190	Arachis batizocoi	at	21	248	CGAAATTCTCGTCTCAATCTCC	60.21	CATAGCCACCATAGACACCAAA	59.88
AGGS0353	GSS-singlet	DX512441	Arachis batizocoi	at	14	202	AAATCAATTGGGTTGCCCTA	59.27	TGAATAAGTGGGTGAAGGATTG	58.95
AGGS0354	GSS-singlet	DX514526	Arachis batizocoi	at	26	253	CCTCACAAAGGCTAAAGAGGAA	59.89	TTCCACTCAGCAGTAACTAGCAA	59.23
AGGS0355	GSS-singlet	DX514958	Arachis batizocoi	aag	5	194	AAGAGGAAGAAGAACGTGCAAC	59.93	TCTCCTTCTTCAACCATTACTGC	59.78
AGGS0356	GSS-singlet	DX516324	Arachis batizocoi	at	20	258	CAGATACAGGACGTGACACACC	60.49	GAAGTAAAGGCCGGCTAGTGTA	59.81
AGGS0357	GSS-singlet	DX516432	Arachis batizocoi	ga	35	200	AACATACTGAGGCCGTCTTGTT	60.06	CTTCCATCACCGTTCATACTCA	59.99
AGGS0358	GSS-singlet	DX516642	Arachis batizocoi	ag	28	199	GTGCCATACTAGTCGAGGGATT	59.51	TGTAGTGCCTTGTCACCTCTGT	59.83
AGGS0359	GSS-singlet	FI281876	Arachis duranensis	at	22	261	GTTTGACTAGCCGGCCTAACTA	59.81	TAGTGCGATCATGAGGTGCTAA	60.79
AGGS0360	GSS-singlet	FI284625	Arachis duranensis	agg	4	193	GTCTCATAACCAGCAGCCTCTT	59.91	GTTCATCATCATCATCCTCCAA	59.76
AGGS0361	GSS-singlet	FI284695	Arachis duranensis	at	15	180	CCGGCTATTGGTTACCTATGTG	60.61	TGCGTGTTTCATCGCTATATCT	59.77
AGGS0362	GSS-singlet	FI284760	Arachis duranensis	aag	5	208	ATGCCAAGAGTTAGTGGACCAT	59.89	CTCCACCACCTTCTAATTGTCA	59.1
AGGS0363	GSS-singlet	FI288928	Arachis duranensis	at	23	264	TGACAACCTTTCATCTTCAGGA	59.71	TTATCCGACCGTGAGTAATGC	59.97
AGGS0364	GSS-singlet	FI289803	Arachis duranensis	aag	4	211	AGCTGACCACCTCTCAAGATTC	59.88	TCCAGATGTAGTGTTTGGCATC	60
AGGS0365	GSS-singlet	FI291498	Arachis duranensis	aag	4	208	TGGGCTCAAAGGACTCATAGAT	60.1	GATGGAGGCATATCATGTTTCA	59.79
AGGS0366	GSS-singlet	FI291873	Arachis duranensis	at	29	198	CAAGATGTGACCAGGCACTTTA	60.17	CATTGAATCAAACTCCAAGCTC	58.84
AGGS0367	GSS-singlet	FI293249	Arachis duranensis	gaa	5	206	ATTTGGTCCAACATGAGAAAGC	60.36	GGAGCTCTGTTGTAATTTGATGG	60.01
AGGS0368	GSS-singlet	FI295024	Arachis duranensis	aag	4	203	CAAGCCTTTACCTCCATTCTTG	60.12	CTTCCAGTCAAATCTTGTGCAT	59.24
AGGS0369	GSS-singlet	FI297650	Arachis duranensis	at	31	196	GTGTCTTGTGCGTTAGTTTCGT	59.35	CCTCTAGCCATAAAGCAAAGGT	58.97
AGGS0370	GSS-singlet	FI299101	Arachis duranensis	agg	5	201	AATCCAAAGAGAGAGTGCAAGG	59.89	CATGAATGGCAGAAGGAGATTT	60.45
AGGS0371	GSS-singlet	FI299112	Arachis duranensis	at	17	198	TCTCTGTCGTCATAGGGTTAGGA	60.14	GACCGAACAAATCAATTTAGCC	59.85
AGGS0372	GSS-singlet	FI299465	Arachis duranensis	ga	19	211	AAATTGCACAATGCTCTTCG	58.92	TTCTGTCTCATCTGTCCCTGTG	60.3
AGGS0373	GSS-singlet	FI299900	Arachis duranensis	at	24	300	ATGCTCAATGTACCCTGCAAC	60.01	GAGCATCACTACTTGATGAGCA	58.13
AGGS0374	GSS-singlet	FI300189	Arachis duranensis	gaa	5	197	AATTTCCACCATTAGCAACCAG	60.24	CAGGTTAGTGGCTTCTCGTCTT	59.94
AGGS0375	GSS-singlet	FI300196	Arachis duranensis	aag	4	213	ATTTGGTCCAACATGAGAAAGC	60.36	GGGTTAGGGAGCTCTGTTGTAA	59.65
AGGS0376	GSS-singlet	FI301343	Arachis duranensis	agg	4	195	AAAGGAGAGTGCAAAGCCATAG	59.91	CATGAATGGCAGAAGGAGATTT	60.45
AGGS0377	GSS-singlet	FI302139	Arachis duranensis	agg	8	175	GATTCAAGGACACATGGTTTGA	59.84	GCATGCGTTCTCATCAACAATA	61.03
AGGS0378	GSS-singlet	FI302222	Arachis duranensis	aag	4	203	GTTCCGAGGAGATCCAATTATG	59.8	TTATCCGCTCATCATAGAGCAA	59.84
AGGS0379	GSS-singlet	FI302668	Arachis duranensis	at	28	176	GCTATATCATTCATCGGGCTTC	59.93	CCCAATTAGCTTAAGCCTTCC	59.26
AGGS0380	GSS-singlet	FI304207	Arachis duranensis	aag	4	214	ATTTGGTCCAACATGAGAAAGC	60.36	TTGGGTTAGGGAGCTCTATTGT	59.15
AGGS0381	GSS-singlet	FI308993	Arachis duranensis	at	27	245	TGTCCCATACTCCCTTCCTTTA	59.83	TTGTTGCTATGATGTTGCACTG	59.8
AGGS0382	GSS-singlet	FI309398	Arachis duranensis	agg	4	209	GCACAAATGGGTCAGTTGAGTA	60.04	GGTTCTCCATTAAGGGACCTCT	59.84
AGGS0383	GSS-singlet	FI309856	Arachis duranensis	at	18	262	CCAAACACTTTGTTACCCAGTT	58.09	TTCACAACATCCAATGACAACC	60.66
AGGS0384	GSS-singlet	FI311715	Arachis duranensis	aag	4	200	GCTGTAAATGCCTCCTCAAAGT	59.79	TCTCCCATCCTTCATCTTCACT	60.07
AGGS0385	GSS-singlet	FI313772	Arachis duranensis	tc	20	241	GCCGATAACAAGAACCTCATCT	59.62	TGAGTGGTGCTTACATTTCTATGG	60.41
AGGS0386	GSS-singlet	FI314313	Arachis duranensis	ag	39	219	CACCCGGATTCTTATCCAAATA	60.04	AGTATCTTGAATGTCCGCCATC	60.35
AGGS0387	GSS-singlet	FI315582	Arachis duranensis	at	28	205	GATTCACCGAGAGATTAGAGATTG	58.43	TCTAACCTAGTCTGGCCTGTTT	57.21
AGGS0388	GSS-singlet	FI316924	Arachis duranensis	gaa	6	203	TTTCAGAGAGTCTTGGAATCCT	57.14	CATCGCAGAAACAATCTTCTTG	59.88
AGGS0389	GSS-singlet	FI318006	Arachis duranensis	at	18	218	CCGCTCATTTGATCATAAGCAT	61.31	TGGTGTTTGCTTTCAGAGTTGT	59.82
AGGS0390	GSS-singlet	FI319416	Arachis duranensis	at	23	220	CAATGCCCAGTGATGTAGGATA	59.85	TGTGGGACAGCAGTGTTTAGTT	59.7
AGGS0391	GSS-singlet	FI321647	Arachis duranensis	at	23	213	ACAGCCGTACAAGAGACCATGT	60.99	GGAAACATTTGATCTAACCACCAC	60.83
AGGS0392	GSS-singlet	FI499939	Arachis duranensis	aag	4	196	AAATTGATGTTGAGGAGGGTGT	59.74	AAGGTGATTTCAAGCTCCACTC	59.76
AGGS0393	GSS-singlet	BZ999484	Arachis hypogaea	ta	21	185	TGATAAGCACAGCCTTTGTGTT	59.81	AACACACACAACACTCCACCAT	60.24
AGGS0394	GSS-singlet	BZ999620	Arachis hypogaea	ata	9	198	GCTATAAATTGCATTGGCACAC	59.53	TGACCTTGGTGTCTGACTCATC	60.16
AGGS0395	GSS-singlet	BZ999634	Arachis hypogaea	att	10	172	CAGTTTGTGGTTGATGTTGGAT	59.76	ACGTCACGTAATTGGATGCAC	60.83
AGGS0396	GSS-singlet	BZ999776	Arachis hypogaea	att	28	186	CGTCGTCCATGTAATTTCAGTC	59.5	TCTATTGTTGCATGAGAACGTG	58.85
AGGS0397	GSS-singlet	BZ999847	Arachis hypogaea	att	6	193	GCATTTACGTTTGTGTGTCATC	58.08	CATACCCTCAAACAGCAAACAA	60.03
AGGS0398	GSS-singlet	CC000070	Arachis hypogaea	att	12	290	ACGGAGCTCTGATAGACAAACT	57.25	ATGTCTCATGCCTCCTTTCTTC	59.72
AGGS0399	GSS-singlet	CC000187	Arachis hypogaea	ca	24	205	TGAGGAGCCTTGAAAGATAGGT	59.37	CAGGTTGAGTTCGGAATTTGAT	60.35
AGGS0400	GSS-singlet	CC000237	Arachis hypogaea	ata	19	204	GGGAATAGCGAGATACATGTCAG	60	TTGGAGATAGCTGCAAGTTTGA	60.02
AGGS0401	GSS-singlet	CC000302	Arachis hypogaea	ata	17	200	ACTTGAGCCTTTAGCAACTCCA	60.42	AAATCCTTCTTCGGTTACATGG	59.37
AGGS0402	GSS-singlet	CC000440	Arachis hypogaea	att	5	204	TGAAGGGCCTTAGATTCTCTTG	59.85	AAGAAACACTTGGGAAACAGGA	60.01
AGGS0403	GSS-singlet	DE998800	Arachis hypogaea	att	7	217	CTGTCGTAGTATTTCCTTCAGTCA	57.66	AGGGAGCTCTTGTTTGTTGAAT	59.28
AGGS0404	GSS-singlet	DE998916	Arachis hypogaea	ata	4	196	CCACAGAGTCTGATGTCTTTGC	59.91	TTCATGGGAGTACCCACCTTAT	59.59
AGGS0405	GSS-singlet	DE998530	Arachis hypogaea	ta	8	181	TGCATGTAATGTAACCGTACCA	58.89	GAGGTCTGAGCCTTATTATGCAA	59.77
AGGS0406	GSS-singlet	DH961606	Arachis hypogaea	ca	42	255	ACAAAGCCACGATTCGAACTAT	60.03	TCAGGTATTACTTACCTTCGATCC	57.84
AGGS0407	GSS-singlet	DH961617	Arachis hypogaea	gt	26	217	GGATCACTCAAACCCTAATCCA	60.19	GGCTGCTTCAGTTGGTAGACTT	59.95
AGGS0408	GSS-singlet	DH961637	Arachis hypogaea	gt	29	187	ATTTGCTCTTTGCTGAAGGAAG	60.02	CCCGTAAGGGCTTAACTTCAAT	60.69
AGGS0409	GSS-singlet	DH961695	Arachis hypogaea	ac	21	267	GGAACGCCCTGAAAGAGATT	60.58	ACTTCTCTTCCCGAACACTTTG	59.79
AGGS0410	GSS-singlet	DH961720	Arachis hypogaea	ca	20	254	GCACTGGGAAGATTTACTGAGG	60.13	GTGGCACCTTTATGACAAATTC	58.49
AGGS0411	GSS-singlet	DH961724	Arachis hypogaea	gt	15	199	GTATCAATGGAGGGTTTCTTCC	58.83	TAAAGGTTTGGCCTAAAGTTGG	59.55
AGGS0412	GSS-singlet	DH961741	Arachis hypogaea	ca	19	236	GTGCACTTGCTGGTTAGTTGTG	60.78	TTAATGCCATGTCAGGAACATC	59.83
AGGS0413	GSS-singlet	DH961748	Arachis hypogaea	ac	19	184	GGAATCGATCGAGGAGACTAAA	59.69	CTAAAGTGCGTTAGCACGAAAG	59.27
AGGS0414	GSS-singlet	DH961749	Arachis hypogaea	ac	17	242	CGGAAATAGCGGATTACCTAAA	59.52	TCCACTTCTAGACAAGCCCTTC	59.89
AGGS0415	GSS-singlet	DH961755	Arachis hypogaea	gt	16	209	TGTGGTCTTGATGGATAAGCAG	60.13	CCTTGTGGTGCTGGAAATTAAA	61.21
AGGS0416	GSS-singlet	DH961784	Arachis hypogaea	gt	16	258	ATAAGGGCTGGGAATCGAAG	60.41	GAGTTCAGCACTCTCCCTTAAA	57.75
AGGS0417	GSS-singlet	DH961787	Arachis hypogaea	ca	18	193	TGCTGTTATTCAGATGCAGGAT	59.74	AAGTCCACTCTAAGAGGCGAAA	59.54
AGGS0418	GSS-singlet	DH961797	Arachis hypogaea	ca	16	213	GATGATTGGGAAAGGTGAATTG	60.54	AAGAAAGGTGGCCTAATCAATG	59.5
AGGS0419	GSS-singlet	DH961803	Arachis hypogaea	gt	15	202	AAGCCACACAAGTTCAAATCCT	60.04	GGAATAACTTGCGTGTGAAGAA	59.27
AGGS0420	GSS-singlet	DH961811	Arachis hypogaea	gt	16	200	AGTGCTTCTTCTCCCTTCTCCT	60.02	GGGCGTTAGTGTTAAAGGTTTG	59.93
AGGS0421	GSS-singlet	DH961829	Arachis hypogaea	gt	14	200	GCTGGACGAGATGTAAGTTCATT	59.67	TCGGACATTACGACGACTCTTA	59.77
AGGS0422	GSS-singlet	DH961842	Arachis hypogaea	ac	13	206	CTCCTCCTCAGTACACGATTCC	60.13	CCTTTCCTTCCCTTCTCTCTCT	59.49
AGGS0423	GSS-singlet	DH961845	Arachis hypogaea	ac	13	232	GTTCCTTTCCTTCCTTCATTCC	60.29	GAAACATCTGCCAAATGCAAC	60.51
AGGS0424	GSS-singlet	DH961858	Arachis hypogaea	ac	14	175	TAAACTCCGCGGGTAAAGACTA	60.14	AGAAGTCCGATGAAGGAACAAA	60.11
AGGS0425	GSS-singlet	DH961891	Arachis hypogaea	gt	12	200	GAGCAGAGGCACATGGTAGTTA	59.41	AATCCCATGTTGGTGCATTT	60.06
AGGS0426	GSS-singlet	DH962061	Arachis hypogaea	gt	26	121	GTGGGAATTATGGGTAGCTAGG	58.91	TTTGACTAACCTAAGCTCTCACCT	57.89
AGGS0427	GSS-singlet	DH962227	Arachis hypogaea	gt	24	192	GAGGCTGACTTAGAGAAATAGGTG	57.84	CTCCTAACTCATCCAGCGAAAC	60.26
AGGS0428	GSS-singlet	DH962245	Arachis hypogaea	gt	10	216	TTCTTGAGCTCTCTCTCACTGG	58.97	ACCCATTCAACCTCTCTTATGC	59.49
AGGS0429	GSS-singlet	DH962251	Arachis hypogaea	gt	23	160	GTGTGGAATGTGGTGCATTAAG	60.29	CCACATTCATACCCATAAGCAT	58.72
AGGS0430	GSS-singlet	DH962338	Arachis hypogaea	gt	16	187	TTGGTTCACTCTTCCCTGATG	60.1	TTACCAACCTACCCTTACCCTTT	59.25
AGGS0431	GSS-singlet	DH962364	Arachis hypogaea	gt	13	261	GAGGGTTGTAATGGAGTTAGGG	58.89	TAGGGACAAGGGTCATCCTAAA	59.83
AGGS0432	GSS-singlet	DH962425	Arachis hypogaea	att	4	191	GGACCTTGATTCAGTCATGAAA	59.03	AGGATCAACAGGAGCCTAATCA	60.1
AGGS0433	GSS-singlet	DH962659	Arachis hypogaea	gt	31	211	TTGTACCCTCGCCTTTATCTTG	60.48	AGCTATACAACGGACACGCATA	59.7
AGGS0434	GSS-singlet	DH962691	Arachis hypogaea	ac	27	290	CGTAAATCAGAGGTGGTGAGGT	60.42	TCTGCTTTGCAAGTCGAGTCTA	60.33
AGGS0435	GSS-singlet	DH962721	Arachis hypogaea	ac	24	208	TGGTGAAGGTAATGCATGAAAC	59.87	GCACGAACAGGACAAGACATAA	60.18
AGGS0436	GSS-singlet	DH962731	Arachis hypogaea	ac	23	242	GCTCAGGTATTACGACGACTCTT	58.99	TTTCCCTCGCCTTTACCTTTAC	60.78
AGGS0437	GSS-singlet	DH962762	Arachis hypogaea	ca	23	194	GCTCCAGGTTGAGACTCGATAC	60.28	GGAGTCAAACTCCAAACTCAAT	57.31
AGGS0438	GSS-singlet	DH962794	Arachis hypogaea	ac	20	219	GGCATCACCTACCTCTACTCCTT	60.03	GGGATAGGACTTGTGTTTGAGAA	59.51
AGGS0439	GSS-singlet	DH962802	Arachis hypogaea	ac	19	163	AAAGTGCTAAGCGTTCACACG	60.49	TAAATAGCCGGCTTAAACTCCA	60.11
AGGS0440	GSS-singlet	DH962847	Arachis hypogaea	ca	17	188	TCTTCACCCTATCACAGCCTCT	60.27	GGCTAATTGTCCCTAGGATAGGA	59.85
AGGS0441	GSS-singlet	DH962876	Arachis hypogaea	ca	17	198	ATGCACAAGATGTATGCCTGTC	60.03	ACGCCCATTGAGAAGTTTGAT	60.87
AGGS0442	GSS-singlet	DH962877	Arachis hypogaea	ca	17	265	TATTGAGCCTTCACGAATACGA	59.74	TAATGCAGAGCTACAGGAGCAA	60.17
AGGS0443	GSS-singlet	DH962904	Arachis hypogaea	ac	15	237	GCGGATATTATGACGACTACCA	58.99	GGGATAGGAGTCATGATTGTAATG	58.78
AGGS0444	GSS-singlet	DH962912	Arachis hypogaea	ca	16	202	CCTTAATTCCACCCTCACAACA	61.11	TTCACTCATAACCACCCAGGTA	59.35
AGGS0445	GSS-singlet	DH962953	Arachis hypogaea	gt	14	199	ACCACGTATTCCAGGTTGAGAC	60.29	CGTAAATCAGAGGTGGTGAGGT	60.42
AGGS0446	GSS-singlet	DH962991	Arachis hypogaea	ca	13	225	TCCGCTGCTATTGGGTATTATT	59.86	GCCTCCTTCCACTCTTCTCTCT	60.51
AGGS0447	GSS-singlet	DH962999	Arachis hypogaea	gt	13	208	GGCTTTCAAGGATGATGTTCTC	60.08	TAAACCGCAATACCTCTCCAAA	60.82
AGGS0448	GSS-singlet	DH963004	Arachis hypogaea	ca	13	210	AAGGATCGAAATCAGTTAGTGC	57.52	GGATGGCATTGTAACATTTCTG	59.34
AGGS0449	GSS-singlet	DH963163	Arachis hypogaea	ca	11	230	CACAGTATTAGGGTTACAAGTTGC	57.09	ATTATGCGTCCAAACTCGAACT	60.03
AGGS0450	GSS-singlet	DH963221	Arachis hypogaea	ac	13	212	TGTAACACCCTACCACTCAAAGC	60.45	GTGACTTGAAGGTTTGCAAGAA	59.4
AGGS0451	GSS-singlet	DH963281	Arachis hypogaea	att	6	194	GTCCATAAGGCTCAAAGTTGCT	59.79	CTCAAGTGGCATGCTGATACA	59.88
AGGS0452	GSS-singlet	DH963447	Arachis hypogaea	ac	22	200	ACACCCAATTATCCCTTTACCC	60.18	CTTCCTCTCTTGGATCCCTTCT	60.2
AGGS0453	GSS-singlet	DH963634	Arachis hypogaea	att	4	287	CCTCATCATATGCTTGTGACTTG	59.65	AAGGGCATGAGTAGCATAGACC	59.64
AGGS0454	GSS-singlet	DH963690	Arachis hypogaea	ca	17	214	CAGCTTGCTGGAACCAAATATAC	60.04	TGTGGTAGGGTGTTACAATGCT	59.42
AGGS0455	GSS-singlet	DH964007	Arachis hypogaea	ata	7	182	ATGGGTAATCACTCATGCATTC	58.79	CAAATTCACTCATGCATCCTTC	59.57
AGGS0456	GSS-singlet	DH964017	Arachis hypogaea	ca	15	197	AAAGGATGAGAAGCCAACACAC	60.54	GAGACTTCACCTGTTGCCATTC	61.06
AGGS0457	GSS-singlet	DH964045	Arachis hypogaea	ca	25	205	CTGCCTCTGTTCTCTGCCTACT	60.21	ATTGTCGACCGAAGTTGATACC	60.25
AGGS0458	GSS-singlet	DH964246	Arachis hypogaea	gt	66	241	GGTTGGTAGCTATAATCACAACGA	59.48	CGAAGTCAAGACTGTCCAGAGA	59.64
AGGS0459	GSS-singlet	DH964256	Arachis hypogaea	ac	55	291	GCTGTGATAGGGTGAGGAATCT	59.6	GCAAGCGAAGTTGGAAAGTTAT	59.8
AGGS0460	GSS-singlet	DH964263	Arachis hypogaea	gt	52	182	AGATAAACCGACCAGAGCACAT	60.03	GATAACAAGCTCCCTACATCAGC	59.3
AGGS0461	GSS-singlet	DH964265	Arachis hypogaea	ac	50	297	CATGGCCCAACAAGTTCTAATA	59.01	AAGTGGGAATTATGGGTTAGGC	60.42
AGGS0462	GSS-singlet	DH964289	Arachis hypogaea	ac	42	224	CAAAGTAGGCCAAATGGGTTTA	60.22	CTTCTCCTTCTCCTCTCAATGC	59.6
AGGS0463	GSS-singlet	DH964297	Arachis hypogaea	ac	41	298	AGGAGTCCTGTAAGTCTCCAAA	57.08	GGTAGCCAACCTACCGAACATA	60.26
AGGS0464	GSS-singlet	DH964361	Arachis hypogaea	ac	35	200	GATACACACCATGTCATGCTCA	59.45	AAAGGGTGTGAGTCTTGTGCTC	60.72
AGGS0465	GSS-singlet	DH964415	Arachis hypogaea	gt	32	215	AGGAATTTCTGAGACCAATCCA	59.94	CTCAACTCAATTGTGAATGTGC	58.28
AGGS0466	GSS-singlet	DH964427	Arachis hypogaea	gt	31	226	CCAACCCTTACATCTACCCTTG	59.76	AAGTCAAGACTGGTCGGAGAAT	59.25
AGGS0467	GSS-singlet	DH964470	Arachis hypogaea	ca	31	208	AAATCCGATGGTAACAAGGTGT	59.64	GTTTCTGCGCTTTCGTAATTCT	59.92
AGGS0468	GSS-singlet	DH964473	Arachis hypogaea	gt	30	288	GGTTGGTAGCTATAATCACAACGA	59.48	CAACGCTCTGGAAACAGAATAA	59.4
AGGS0469	GSS-singlet	DH964474	Arachis hypogaea	ac	30	197	AGGTGGTACGACTCTCAGGTAGA	59.33	CTGCATAAAGGGTTGCTAGCTC	60.4
AGGS0470	GSS-singlet	DH964548	Arachis hypogaea	gt	27	231	GGGTTAGCAATGTTGTGATGTG	60.29	CCTATCTCAGCGTGAGAAGTCA	59.64
AGGS0471	GSS-singlet	DH964563	Arachis hypogaea	ac	26	191	CATGCTAAAGCTGATCACATACAC	58.86	GCATGGATTGTTGGAATAAGGT	60.08
AGGS0472	GSS-singlet	DH964593	Arachis hypogaea	ca	26	199	AGCTCCAAGCAATCAGAGAAAC	60.03	GATAGGCAGGGTGAACACAAAG	60.9
AGGS0473	GSS-singlet	DH964640	Arachis hypogaea	gt	24	191	AACACATCTTTCCCTCAACCTT	59.01	CCTGTGCATTAAAGCATTCAGA	60.26
AGGS0474	GSS-singlet	DH964641	Arachis hypogaea	ac	24	204	TTGAGCCTTTGTGAATACGAAC	59.27	TCCTAAACCCTAAACCAACGAA	59.87
AGGS0475	GSS-singlet	DH964700	Arachis hypogaea	ac	23	204	TAAACCAGACGGGATAAGGGTA	59.73	ATGCAAATCGGAGCACTGTAG	60.28
AGGS0476	GSS-singlet	DH964730	Arachis hypogaea	ac	23	200	ATCCTCGTTATCTGCACGAGAC	60.66	CGCTCCTTCAGGAAGTATGTTC	60.26
AGGS0477	GSS-singlet	DH964733	Arachis hypogaea	ca	24	203	CTTAGAGAAACCAGCCACAAGC	60.42	AATAGTCGTGTGGAGCATCTCA	59.76
AGGS0478	GSS-singlet	DH964734	Arachis hypogaea	ac	23	218	TTGCATGCTAAGAAAGCTACAG	57.6	AGAGGTGTATGAAGAGGCAGGA	60.27
AGGS0479	GSS-singlet	DH964735	Arachis hypogaea	ca	24	224	CCTAAGTCAAGGCTGTCTGGAG	60.43	AAGCGAAGTGGTTACTGGGTTA	60.06
AGGS0480	GSS-singlet	DH964815	Arachis hypogaea	gt	21	200	CCTCTTTCTCTTCCCTCTGGTT	60.23	GGAACGCCCTGAAAGAGATT	60.58
AGGS0481	GSS-singlet	DH964823	Arachis hypogaea	ac	21	181	CGCGAGTAAATGTTATTCCTGA	59.28	AGGCGGGACAAAGATTACATTA	59.86
AGGS0482	GSS-singlet	DH964952	Arachis hypogaea	ac	20	205	TGAAAGTTGGCAATATCCAGTG	60	TGATGATTGAACCCTCTTTGG	59.92
AGGS0483	GSS-singlet	DH964992	Arachis hypogaea	ac	19	257	CCAGATTATTGAACACACACATCC	60.52	CAGGTTATGGACAACAAAGTTCAG	59.96
AGGS0484	GSS-singlet	DH964994	Arachis hypogaea	ac	19	178	GCAGCACACTTGAAATGTTGA	59.9	CGCAGGTCGAGACTAGTATTGTT	59.85
AGGS0485	GSS-singlet	DH965042	Arachis hypogaea	gt	19	230	CATCGGTAAGGTACGGGTCTAA	60.25	CCAAACTTAGTTCCTTGCCACT	59.69
AGGS0486	GSS-singlet	DH965094	Arachis hypogaea	ca	15	225	TGGGTCCCTAACTAAGTGGTGT	59.79	TAGAGTAGGAACCACGCCAAAG	60.65
AGGS0487	GSS-singlet	DH965140	Arachis hypogaea	ac	18	197	ACCATGTAATCGCTCAAGGACT	60.03	GGATTGTCTAGTGGGTTCGTGT	60.29
AGGS0488	GSS-singlet	DH965145	Arachis hypogaea	ca	19	184	CAACACCCATCCCATGAATACT	60.86	GCATTGGTTTAGTGATTGACGA	60
AGGS0489	GSS-singlet	DH965147	Arachis hypogaea	ca	18	202	GACATGTGTCATTCCCTTAGCC	60.75	CCTCCCTTACTCCATTTCAGC	60.08
AGGS0490	GSS-singlet	DH965196	Arachis hypogaea	gt	17	200	GGCATAAGGAAGTTGATGGTGT	60.25	ACTCCGTCGTTGAATCTCTGAT	60.14
AGGS0491	GSS-singlet	DH965246	Arachis hypogaea	ta	16	235	GTAACACCCTACCACGCAGAGT	60.48	AATGTTATTCACGAGCGTTGC	60.15
AGGS0492	GSS-singlet	DH965276	Arachis hypogaea	att	11	271	CTTATTGACCGGTTTCGGATTA	60.19	TACGGATGCATGTCTAACGAAG	60.15
AGGS0493	GSS-singlet	DH965291	Arachis hypogaea	gt	16	200	GTCTACGGTTGTGGTCGTTCTT	60.46	AAAGCTTCTAACTCGGTTCGTG	59.95
AGGS0494	GSS-singlet	DH965375	Arachis hypogaea	ca	16	197	GTAAGCCATGCTCATTCTTTCC	60.1	GTTTGGTGTCAATTGCATGTTC	60.28
AGGS0495	GSS-singlet	DH965421	Arachis hypogaea	ac	15	254	GAGGCTTCTGGATTAGCAAAGA	59.99	CGGTTGCAAAGATAACCAGTCT	60.53
AGGS0496	GSS-singlet	DH965517	Arachis hypogaea	gt	14	195	TGCTCCAAGTTGAGACTCGATA	60.01	TTTACTTGGTGGTGCGTTACTC	59.2
AGGS0497	GSS-singlet	DH965555	Arachis hypogaea	gt	13	217	GGCATGCCTAAGACATATAAGGA	59.52	AGCAATGCTTTCAGAAGTCCTA	58.29
AGGS0498	GSS-singlet	DH965557	Arachis hypogaea	ac	16	233	AAGTCAAGACTGGCCAGAGAAT	59.39	AGGCAAAGTGGTTACTGGGTTA	59.93
AGGS0499	GSS-singlet	DH965558	Arachis hypogaea	ca	14	198	AAAGGTGTCGCAATACCACAA	60.41	TGCTTCAATTGGATAACACTGC	60.14
AGGS0500	GSS-singlet	DH965579	Arachis hypogaea	ca	14	199	GTGTCCATAAATCAAGCTCCAA	59.09	GCCGAGTCTTGTCCCAATTT	61.38
AGGS0501	GSS-singlet	DH965640	Arachis hypogaea	gt	13	210	GGTTGTGAAAGCAACAATGGAT	61.14	TAGCTCATTCCAAGCCAAGATT	60.22
AGGS0502	GSS-singlet	DH965666	Arachis hypogaea	gt	12	206	CACTTATGGTCCAACTGAGAGC	58.87	ACTCAATCCACAATATCGCAAC	58.98
AGGS0503	GSS-singlet	DH965671	Arachis hypogaea	gt	12	218	GGCCTTGGGTAAGAAAGAGG	60.07	CTCTCTTCCCAACAACCCAAAT	61.57
AGGS0504	GSS-singlet	DH965673	Arachis hypogaea	ca	13	233	GCGAATCAGGTGATTAGAGAAA	58.47	TATTGTCTGGCCAACCTTGTCT	60.9
AGGS0505	GSS-singlet	DH965685	Arachis hypogaea	ata	6	186	TGGTAGCAGTTAGTGTGGCTTG	60.36	ACAGCAAGAAACCAGTTTGACA	59.82
AGGS0506	GSS-singlet	DH965791	Arachis hypogaea	ca	12	232	TTTCATGATGAGGTGACTCTCG	60.26	TAGTGTAAACCGACACGTGAGC	60.23
AGGS0507	GSS-singlet	DH965821	Arachis hypogaea	gt	11	213	CGCTCGTATTGCAAGTGTGTAT	60.21	CACATGTGTGAAATGAGCGAAA	62.02
AGGS0508	GSS-singlet	DH965834	Arachis hypogaea	ca	12	257	AGACTCGGATCGCTAAGAGAAA	59.64	AGGATTGGAGGAAAGACAATGA	59.94
AGGS0509	GSS-singlet	DH965880	Arachis hypogaea	ta	10	213	GAAATGCTCTGTATTGCTTTGG	58.9	AAACCGCAATACTGCTCCTAAA	60.15
AGGS0510	GSS-singlet	DH965890	Arachis hypogaea	ca	11	186	AGAGCAGGTAGAACAACCCTCA	60.3	TGGTTATGAAATCTGGGTTCTG	58.95
AGGS0511	GSS-singlet	DH965894	Arachis hypogaea	ta	11	202	CCGGCCGGAGTATAATTACATA	60.08	GTTCTTCTGGCAAGCGAAGT	59.62
AGGS0512	GSS-singlet	DH965971	Arachis hypogaea	ta	11	218	GGTCGAATTGGAGAAGTAGGTG	60	GAAATGCATAACTCTCGATTGG	58.72
AGGS0513	GSS-singlet	DH966107	Arachis hypogaea	ac	23	209	TGCTGGTTGGTAGTAAACCTTG	59.2	CCTCACGTCCTACACCTGAAA	60.16
AGGS0514	GSS-singlet	DH966342	Arachis hypogaea	ata	5	200	AATTTCCATCATCACCACCTTC	60.06	TCTTGCCTGAGAGAATTGAAGA	59.19
AGGS0515	GSS-singlet	DH966879	Arachis hypogaea	ac	19	189	GTGAACCCATTTCAACATAGCA	59.87	AGAGCTTTGCATAGCCACTGAC	60.95
AGGS0516	GSS-singlet	DH967122	Arachis hypogaea	ca	12	207	GTTATCCAGCCAAACTCGACAT	60.38	TCGATACTCTGTTGATCCTCCA	59.69
AGGS0517	GSS-singlet	DH967218	Arachis hypogaea	ac	16	198	CCGAAGCCATTACTGGGAAA	62.21	TTGTAAAGTTGCAGATGGCAGT	59.81
AGGS0518	GSS-singlet	DH967566	Arachis hypogaea	ac	14	217	TTACAACCCAAGTGAGTGATGG	59.89	TGTGTGAAGGTTTAGTGCGAAG	60.34
AGGS0519	GSS-singlet	DH967739	Arachis hypogaea	ac	36	190	ACCACAACAATCCTCACAATTC	58.82	GAAGCAGTTCGGTTTCAGTTTC	60.28
AGGS0520	GSS-singlet	DH967816	Arachis hypogaea	gt	23	179	CTAGGGAAATGTTTGTGGGTTT	59.28	TCCATGTTCACCTTTGTCATGT	60.28
AGGS0521	GSS-singlet	DH967828	Arachis hypogaea	ca	15	244	AACATACACACACATGCGAACC	60.74	GCTTGCTATATGAGCCAGATCC	60.22
AGGS0522	GSS-singlet	DH968055	Arachis hypogaea	ca	38	214	CGTATTAGCGCGTGATCAAAT	60.13	GGAGCGGTTATACGGTTTAAAGT	59.83
AGGS0523	GSS-singlet	DH968154	Arachis hypogaea	ca	14	201	GCCTTGTGGGATCCGTATAAT	60.05	GGTAGTGGTGAGAGGAGAGGAA	59.74
AGGS0524	GSS-singlet	DH968303	Arachis hypogaea	att	23	195	ATCCTATGGCTGGAGCTACTGA	60.25	TTCGTTTAAGGAACCTGGATAC	57.33
AGGS0525	GSS-singlet	DH968393	Arachis hypogaea	ata	4	245	GCATGCATGAAGGAGCTAATAA	59.37	TGGATGATAAGTTGTAGGGCTTG	60.37
AGGS0526	GSS-singlet	DX508426	Arachis batizocoi	att	5	202	CCAGGATAATGTCCAAACTAAGTG	58.99	CCGATCTCTCTCTACGTGCTC	59.2
AGGS0527	GSS-singlet	DX508521	Arachis batizocoi	att	15	249	CGTTCAAGGACAAGACGAGTTA	59.42	CCAAGCCCACTATAGAGTCCAA	60.49
AGGS0528	GSS-singlet	DX508652	Arachis batizocoi	att	17	299	CAACCGTCGTCAATGTAATCCT	61.14	CGGAATAGTCTCCGGTTTACTG	60.01
AGGS0529	GSS-singlet	DX510089	Arachis batizocoi	att	19	200	CCCTAGATTTATTCCTACGCAAG	58.44	TAGCGAGGCGCTACTACCTCTA	60.66
AGGS0530	GSS-singlet	DX512271	Arachis batizocoi	ta	19	219	ACCAAGTCAAATGTTGCCCTAT	59.77	TGTCTGATTTGCTGTTCTGTGA	59.49
AGGS0531	GSS-singlet	DX516199	Arachis batizocoi	ta	18	215	TCACACTTGCGTGAATAATCGT	60.56	GGAGAAACAGGTGCTTGTTATG	58.77
AGGS0532	GSS-singlet	ER974476	Arachis hypogaea	gt	13	210	GGTTGTGAAAGCAACAATGGAT	61.14	TAGCACATTCCAAGCCAAGATT	60.98
AGGS0533	GSS-singlet	ER974543	Arachis hypogaea	gt	16	197	CACTGTGGTTAATGGTGTGTTG	58.87	TCCAAAGCAATGACACTCAAAC	60.15
AGGS0534	GSS-singlet	ER974555	Arachis hypogaea	ca	16	218	AGTATTTACCAAGCAGCGGAAA	60.15	GGCAATCATCTTTGAGTCGATA	59.19
AGGS0535	GSS-singlet	ER974565	Arachis hypogaea	ac	33	194	TTGCAACGACGAGTCTATCGTA	60.82	GATTGAAATTGTTGCGAGGT	57.67
AGGS0536	GSS-singlet	FI280535	Arachis duranensis	ata	5	214	TCCTTGACAGGAGAGGTTCCTA	60.24	GTTGAGGGTATCCATGTGACTT	57.91
AGGS0537	GSS-singlet	FI281193	Arachis duranensis	att	6	200	GGAGATGCTTCTTCCATCAAAC	60.08	TTGAAGTTGATCCAGAACCTGA	59.71
AGGS0538	GSS-singlet	FI281872	Arachis duranensis	ta	25	184	ACGGAGAACAGAGTAACCAGAG	57.61	TATTGCTCTGGGTTGCATTAAG	59.28
AGGS0539	GSS-singlet	FI282947	Arachis duranensis	att	25	202	GAGCCTCTGGTGTCAAACTCTT	59.92	CATCTCAGTCTCATCACTGTAACG	58.94
AGGS0540	GSS-singlet	FI282970	Arachis duranensis	ta	37	197	GTCATCTTCGCAACCGAATTT	61.35	ATTTGTAACTGGAAAGCGCAAC	60.53
AGGS0541	GSS-singlet	FI284694	Arachis duranensis	ta	32	300	GCCCTTGGTATTGACACACTAT	58.01	CCAGGGTCTTACATCCTACCC	59.7
AGGS0542	GSS-singlet	FI285090	Arachis duranensis	ta	30	153	AGCCGGATCTTGAGTCTTGATA	60.23	CGTAACACTCCGATCGATAACA	60.02
AGGS0543	GSS-singlet	FI286467	Arachis duranensis	ta	11	216	CAGGCACAGACCCATACATAGT	59.01	CGGCTGGGATTTAAGAATAGAA	59.6
AGGS0544	GSS-singlet	FI287241	Arachis duranensis	ta	21	194	TAAACTTCGCAGGCTGTGACTA	60.08	CACAGACGATGGCTAAATGTGT	60.06
AGGS0545	GSS-singlet	FI288143	Arachis duranensis	ta	21	278	CACAACATCCAATCACAACTTC	57.98	GTGTTCATGCACGAAGGACTAT	59.13
AGGS0546	GSS-singlet	FI289185	Arachis duranensis	ta	25	262	CGTAGCTGAGATCAATGGTCAA	60.27	TAGGGTGGGAAGCTTATATCCA	59.82
AGGS0547	GSS-singlet	FI290632	Arachis duranensis	ca	44	280	CCCTTCTCTAGACCACAAAGAA	57.61	CAGATCTGCTACAATCTTCTCAAG	57.49
AGGS0548	GSS-singlet	FI290670	Arachis duranensis	ata	6	257	ACCATGTGGATCAATATCAGCA	60.22	ATGGCAACTACATCATTCATGC	59.86
AGGS0549	GSS-singlet	FI290887	Arachis duranensis	ta	21	289	GAATCAAGCATTGAACCCTCAC	60.87	GGTGAGAGCTTAGGTTAGTCAAGG	59.85
AGGS0550	GSS-singlet	FI291757	Arachis duranensis	att	6	208	GGAGATGCTTCTTCCATCAAAC	60.08	GGGAGCCATTACCTTGGATTAT	60.4
AGGS0551	GSS-singlet	FI292037	Arachis duranensis	ata	4	166	ATGATGATGGGAAATCATCGAG	61.04	AGCAGCAGCAGCAATTAAATC	59.65
AGGS0552	GSS-singlet	FI292401	Arachis duranensis	ta	25	210	GGAGGAACACCAAATCGGTAAT	61.28	CTTTAGCGTTGCCTTTCCTAAA	59.92
AGGS0553	GSS-singlet	FI293040	Arachis duranensis	ta	26	216	CTCTCGGTTCCTTTCTTTCCTT	60.23	CTTCCACCGAAGCCATAAGA	60.21
AGGS0554	GSS-singlet	FI294206	Arachis duranensis	att	7	197	GCATAGTCCTGTTATGGCTTCC	59.99	GCAAACGTGTGCCTTATTATTG	59.56
AGGS0555	GSS-singlet	FI294240	Arachis duranensis	att	28	202	AATCCATATTTCTGAGCGTTGC	60.47	AGTGTGGTATTGCGACCTCTAA	58.79
AGGS0556	GSS-singlet	FI294420	Arachis duranensis	ta	24	161	TCTCTAAGAGGCATGGTTGGTT	60.13	TGTGAACCAACAAATAGTGAGC	57.81
AGGS0557	GSS-singlet	FI295969	Arachis duranensis	ta	33	286	GGTTGTGTGTTATTGGCTCAAA	59.9	GGGTGACAAATTTCTAATCCCAAC	61.9
AGGS0558	GSS-singlet	FI296241	Arachis duranensis	ta	14	227	CAAGGATTCACTTTGTTACCTCAC	59.11	AATCAAGCATTGAACCCTCACT	60
AGGS0559	GSS-singlet	FI296494	Arachis duranensis	ta	19	208	CATGTCCTCATGCTAAGCTCAA	60.41	GGGAAGTTGACTCATTCTGACC	59.98
AGGS0560	GSS-singlet	FI297650	Arachis duranensis	ta	23	195	GCAAGCTACGGCTAATTTCCTA	59.91	TATTCTAGAAGCCCGATGAAGG	59.72
AGGS0561	GSS-singlet	FI298292	Arachis duranensis	ta	29	224	GCAGGAGCTTAATTTAGGAAGGA	60.22	CAGTGTTGGTCTTGATCCCTTT	60.4
AGGS0562	GSS-singlet	FI298582	Arachis duranensis	ta	31	252	ATTGCCCTTCTATGACGATGAT	59.83	GCTGGGATTTGAACAAAGGTAG	60
AGGS0563	GSS-singlet	FI298599	Arachis duranensis	ta	26	189	AAGCCGATCTTAACTTCAGCAG	60.04	GTCGATTATATTGTGGCCCTTT	59.25
AGGS0564	GSS-singlet	FI298669	Arachis duranensis	ata	11	292	TCAAACACAAACAAGCCAAG	57.38	ATATAGCACTGCCGGTTTCTGA	60.99
AGGS0565	GSS-singlet	FI298702	Arachis duranensis	ta	12	193	TTCTGTGAGCCCTTTAACTTCC	59.76	CGTGACCGATGCATAAGAAATA	59.99
AGGS0566	GSS-singlet	FI300270	Arachis duranensis	ta	40	283	CCCACCATGGTATGATAGTTCC	60.32	TTTCCTTTCTTCGCTTATGCAC	60.72
AGGS0567	GSS-singlet	FI301013	Arachis duranensis	ta	20	196	GCCTAAATTTCGTAGGCTGTGA	60.61	GCGTTCACACACGGTAACTAAA	60.1
AGGS0568	GSS-singlet	FI301195	Arachis duranensis	ta	21	195	CGCAGGCTGTTATTAGTCCTCT	59.93	GCGAAGCGTTCACACACTATAA	60.33
AGGS0569	GSS-singlet	FI301648	Arachis duranensis	ta	24	151	TATTTGTTCTCCCGCTAGCTTT	59.44	CAAGAATTCGTTCATCAACCTC	58.69
AGGS0570	GSS-singlet	FI301792	Arachis duranensis	ta	20	196	GCGTTCACACACGGTAACTAAA	60.1	GCCTAAATTTCGTAGGCTGTGA	60.61
AGGS0571	GSS-singlet	FI301812	Arachis duranensis	ta	25	202	TGTTAGATGTTTCGTGAGTTCG	57.96	TACCTCGAGTCGTAAAGCAAGG	60.78
AGGS0572	GSS-singlet	FI303778	Arachis duranensis	ta	28	186	TTCTACGTTACGCAAATTGAGC	59.45	CCCATTACTCTAAGCCTTACCTC	57.62
AGGS0573	GSS-singlet	FI304872	Arachis duranensis	ta	20	192	TGAGCTATATCCTTCATCGGACT	59.26	AGGACAAACCGCTCTAATACCA	60.02
AGGS0574	GSS-singlet	FI307288	Arachis duranensis	ata	17	157	TGCAGTCCAATGGATAATCAAG	59.96	CTGAGCCTTATATGAGATTTCCTG	58.51
AGGS0575	GSS-singlet	FI308074	Arachis duranensis	ta	19	210	ATCAACGTGGAGCTGGTCTAGT	60.2	AGTAGCAATCGACAAGGAAAGC	59.92
AGGS0576	GSS-singlet	FI308762	Arachis duranensis	ata	6	191	CACTTGTTTAAGGCTCGTTAGTGA	59.88	ACCTCTCAACTCAGCCACATTT	60.17
AGGS0577	GSS-singlet	FI309514	Arachis duranensis	ta	16	255	AGAAGGGAGAAACACACAGGAA	60.15	CAGAATCACAATAATCCACCTACC	58.82
AGGS0578	GSS-singlet	FI310053	Arachis duranensis	ta	12	190	GGGACATGTAAGACTCATGCAA	60	TTCACAAGCCGTCTTCTTACAA	59.92
AGGS0579	GSS-singlet	FI311396	Arachis duranensis	ta	18	192	CTAGCAGGCTTAAACTCCGTGA	60.9	GACCCTCACTCACCTGAGGTAT	59.49
AGGS0580	GSS-singlet	FI313771	Arachis duranensis	ata	16	199	CAAGGAGTTCAAAGGTTTGCTT	59.8	CTTTACGCCCTCTTCATCAATC	60.1
AGGS0581	GSS-singlet	FI317311	Arachis duranensis	ta	16	229	CCTCACGGTCATAGAGGTTCTC	60.13	AGGGTATGAACAGTGACCGAAG	60.42
AGGS0582	GSS-singlet	FI320275	Arachis duranensis	ta	22	199	TATCTCGTTCTGTTCGTGCCTA	59.9	GCATATGCTATGGACTACGCTTC	60.15
AGGS0583	GSS-singlet	FI320743	Arachis duranensis	ta	33	178	GCAACGCTCAGACAAGGATAC	59.9	ATATTCTCCCGCCAACCTTACT	60.22
AGGS0584	GSS-singlet	FI857067	Arachis duranensis	ca	15	180	CCCAATTCCTAACCCTAACAGA	59.37	GAGGTGTGGGTGTGTGACAG	60.04
AGGS0585	GSS-contig		Arachis duranensis	aag	6	220	GAATCTTTCCATCTCCCATGAC	59.77	TCTATACCTTGGCCGAAACCTA	59.98
AGGS0586	GSS-contig		Arachis hypogaea	aag	6	204	CCCTCCCTCACTCACTCTCTTA	59.87	TTCCATTTCAGAGCTTGGTGTT	61.01
AGGS0587	GSS-contig		Arachis duranensis	aag	4	205	TTAGCCAAGCAATAGGCAAGAT	60.24	TTGCCACTCTTCTAATGGTCGT	61.03
AGGS0588	GSS-contig		Arachis duranensis	aag	4	221	TAGGTTCAAAGCTGGACAAACA	59.78	TCATAACGTGCCCTTGATATTG	59.85
AGGS0589	GSS-contig		Arachis duranensis	aag	4	203	CCTCTTCCAAGGTTCAGAGAAA	59.86	TTTGGTAGAGCAATGACCAACT	58.77
AGGS0590	GSS-contig		Arachis duranensis	aag	4	203	CCAAAGCATATCATGGTTGAAG	59.47	TCAACCTCTTCCTCTTGGTAGC	59.89
AGGS0591	GSS-contig		Arachis hypogaea	aag	4	197	CTGATCCTGAACCTGAAAGGAC	60.11	CTTCATGGGAGTACCCACCTTT	61.46
AGGS0592	GSS-contig		Arachis duranensis	aag	4	204	TAAGAAGTGTGGCCAAAGGAAG	60.63	TTCCTTCCCTTATTTCTTAGCC	58
AGGS0593	GSS-contig		Arachis duranensis	aag	4	212	AATTCTTAGCCAAGCAACAAGC	59.92	GAACTTTGCCACCTTCTAATGG	60
AGGS0594	GSS-contig		Arachis duranensis	aag	4	203	GACGTTTGAAATTGATGCTGAG	59.75	CCTCTTTGCAAGCTTCTTCAAT	60.02
AGGS0595	GSS-contig		Arachis duranensis	aat	5	230	GTACATTTCGTGCATCTGCATT	60.03	AATGTTCCCATTAGACGCAGAC	60.38
AGGS0596	GSS-contig		Arachis duranensis	aat	4	196	ACGGAGATTGTTGGTATGAAGC	60.38	GGAAAGCAGAGATTCAGAAGGA	59.96
AGGS0597	GSS-contig		Arachis duranensis	aat	4	200	TCCCACAGAGATTGTTGGTATG	59.85	AAGAAAGCAAAGATCCAACAGG	59.76
AGGS0598	GSS-contig		Arachis duranensis	aat	9	199	GACATCCCTAAGAATGGATGGA	60.15	TCGCCCGCTCTAAATAAATATG	60.42
AGGS0599	GSS-contig		Arachis hypogaea	ac	9	207	CCATACCCATAAGCATCACACA	60.64	CCACCAGGCCGTAAATAAACT	60.24
AGGS0600	GSS-contig		Arachis hypogaea	ac	9	209	TGCTTGTCATGTAAGAGGCACT	59.94	AAAGAGTTGGATGCTCCATTAC	57.38
AGGS0601	GSS-contig		Arachis batizocoi	ac	14	193	CAGCCTCTATAGGCAAGTTTCAA	59.93	TGTAGAGAGGCATGGCTTATTG	59.38
AGGS0602	GSS-contig		Arachis hypogaea	ac	14	146	GGGACTAAGGTAAGGGTGAGGA	60.7	TTATGGGTAGCTAGGCGTGATT	60.01
AGGS0603	GSS-contig		Arachis hypogaea	ac	13	199	TTTAGCCCTTGATTGTGCAT	58.24	GCATGTCCTCATGCTAAGTTCA	60.28
AGGS0604	GSS-contig		Arachis hypogaea	ac	9	203	TCCTATCCTCTCTATGCGGAAG	59.83	CCCGGTTATCATCAGGTTAGTT	59.26
AGGS0605	GSS-contig		Arachis hypogaea	ac	10	209	GTGAAAGTTAGCAGTTCCTCCA	58.51	GTGGTCGTAAATGATGGACTTG	59.36
AGGS0606	GSS-contig		Arachis duranensis	ac	11	219	ACAATTTCTTGGTCCTTGTCGT	59.91	TCTTGATCGATAAGCAGGTGAG	59.48
AGGS0607	GSS-contig		Arachis hypogaea	ac	20	201	GGTCAAGAGCAATTCAATCTCC	60.08	GTTCGAAGCTCAATTCCTTGTT	59.77
AGGS0608	GSS-contig		Arachis hypogaea	ac	16	201	CAACTCAGACAAATCTCGAAGG	58.98	TTTCAGATGCAGGTCAAGAGG	60.38
AGGS0609	GSS-contig		Arachis hypogaea	ac	16	214	CTGTGAAGCTAAAGCAGCCATA	59.69	AGAACTCGGTTGGGACTTAGTG	59.68
AGGS0610	GSS-contig		Arachis hypogaea	ac	22	196	AACAGAAACCGAACACTTCAGG	60.56	ATCACCATTGCTTCCTTAGCAT	59.99
AGGS0611	GSS-contig		Arachis duranensis	ac	18	220	TTTGCATCGAGCCTATCTTGTA	59.88	GAGCTTCACCCTCAATCAGACT	59.88
AGGS0612	GSS-contig		Arachis hypogaea	ac	12	201	AGGTGCCATCTGGTTCCTATAC	59.38	ACGGAGTGACTATGCTTCTGTG	59.42
AGGS0613	GSS-contig		Arachis hypogaea	ac	8	230	GCTCACAACTTGCTCTGACTTC	59.28	CTGTCAGTAGCGGTTTACGTGT	59.37
AGGS0614	GSS-contig		Arachis hypogaea	ac	9	188	GTTGAAAGTTTGCAGTATCCAGTG	60.1	TTTGTGTCGTGTGTGTATGTCTG	59.59
AGGS0615	GSS-contig		Arachis hypogaea	ac	10	229	CTTTGGACAACCAGCTTCTTC	58.97	CCAGATTCCATGACTCAGAGAG	58.89
AGGS0616	GSS-contig		Arachis duranensis	ag	6	210	GTGGGAAAGTGGTTTGAATTTG	60.6	TTTCCTTGACACCTCAGGATCT	60.11
AGGS0617	GSS-contig		Arachis hypogaea	ag	15	200	TGGAGTCCCTAGATCAAGATGC	60.6	ACCAAACCATCCCATCAGTTAC	59.98
AGGS0618	GSS-contig		Arachis hypogaea	ag	15	196	CTAAGAATACTGGCCCTGCTTG	60.27	CACTTCACCCTTTCTCTCCACT	59.78
AGGS0619	GSS-contig		Arachis hypogaea	ag	17	293	TGTGAGGTTTCCTCCACTGTTA	59.63	GTGCCCACTTGAGATAAGGTGT	60.42
AGGS0620	GSS-contig		Arachis hypogaea	ag	7	192	TCTAGGAGAAGAGGATCGCAAC	59.98	TGCCATCCCTTTACACACCTAC	61.14
AGGS0621	GSS-contig		Arachis hypogaea	ag	31	138	TTTCTTCTCCCAATCTCTCGTG	60.73	ACTCAAGTAACCCGTGCCTATC	59.55
AGGS0622	GSS-contig		Arachis duranensis	ag	6	206	TGGTGAAGAGAAAGATGGGATT	59.94	GTTTAACGCCAGAAATGGCTAA	60.48
AGGS0623	GSS-contig		Arachis hypogaea	ag	12	206	CTGAACTCTGAAGAAGATCACCAA	59.92	AATAAGGCTTGGAGGAAGAAGG	60.09
AGGS0624	GSS-contig		Arachis hypogaea	ag	8	255	AAGCAAAGTGTGTGTGTGTGTG	59.76	GCTGGTCCTACCTTTATCCCTTA	59.88
AGGS0625	GSS-contig		Arachis hypogaea	ag	14	222	CCTCATCTCAATCAATCAATGC	59.53	CACTGATTCACCGTCTTCACTC	59.77
AGGS0626	GSS-contig		Arachis duranensis	ag	19	256	GTTGGCTCTTGAAAGAATGATG	58.84	TCCTATCCACTGATGCTCAAAG	59.34
AGGS0627	GSS-contig		Arachis hypogaea	ag	22	216	ATCATCACCTTCACCCTTTGTT	59.74	AAGCTAATGCACCAACAAATCC	60.37
AGGS0628	GSS-contig		Arachis hypogaea	ag	10	194	CTGCCAGTCATGTCTTGTTTGT	60.22	CATTCTCATAAAGGGTCCGTGT	60.24
AGGS0629	GSS-contig		Arachis hypogaea	ag	19	273	TCACAACCCTGTTTGAAGATCC	61.28	GTTGGGATACTGTGGTGTCTGA	59.89
AGGS0630	GSS-contig		Arachis duranensis	ag	7	198	TGAATTTGAATGGTGAGGTAGG	58.95	TTTCCTTGACACCTCAGGATCT	60.11
AGGS0631	GSS-contig		Arachis duranensis	ag	11	216	TGTGGAATGGAAGATATTAGGG	57.95	ACAGAGGTGCCAGCTACTATGA	59.03
AGGS0632	GSS-contig		Arachis duranensis	ag	9	194	GTTGTCTTGTGCTTCGTCCAT	60.17	CAGAGGCAGTAGCAAGTAGCAA	59.85
AGGS0633	GSS-contig		Arachis hypogaea	ag	19	221	ATACCAACCCACCTAGCAGAAA	59.89	ATCGCCTTCAGAAGTATGTTCC	59.62
AGGS0634	GSS-contig		Arachis duranensis	ag	18	208	AGAGGAACAAGGAGCAAATCAT	59.24	TCGATGAGATGAAGATCGTCTG	60.36
AGGS0635	GSS-contig		Arachis hypogaea	ag	8	205	GGTGACAGTGGAAACTGTGAAA	60.05	TCTCTGACTACTCCCGACACTG	59.52
AGGS0636	GSS-contig		Arachis batizocoi	ag	8	218	AAGAACCTGGGATTGAGAGTCA	60.11	GAAGTGATTTCTGGGCTGTTTC	60.12
AGGS0637	GSS-contig		Arachis batizocoi	ag	6	177	GGGATCGAGAGTCACTCCTAAA	59.71	AAATCCAAGTCCAGAAGGCATA	59.97
AGGS0638	GSS-contig		Arachis hypogaea	ag	19	200	GGTTGGTGGCTTCTATGATTTC	59.84	CGTTCTCTCATTCGTTCATTCA	60.25
AGGS0639	GSS-contig		Arachis hypogaea	ag	11	215	CCTCCACTCAAGTGGTCAAGA	60.28	CTTCTCCATGGCGCAGATTA	61.27
AGGS0640	GSS-contig		Arachis hypogaea	ag	10	300	CCTCCACTCAAGTGGTCAAGA	60.28	GCCATATATCAGGTGAGTCGTTG	60.76
AGGS0641	GSS-contig		Arachis hypogaea	ag	13	198	CTGGACAGCAGAAACAGAAATG	59.91	CCCAGATAGGAAGGGTAGTTCC	60.19
AGGS0642	GSS-contig		Arachis hypogaea	ag	15	228	TTGGTGATGGTGTTGGAGAAT	60.22	TGAAGCAAAGCAAATGATGC	59.96
AGGS0643	GSS-contig		Arachis hypogaea	ag	6	194	GGGATAGGGAGAACAAAGAGGA	60.78	CCACACAACACAACACAAATGA	60.36
AGGS0644	GSS-contig		Arachis duranensis	ag	6	179	GGCCCAGAAACACAGATTAAAG	60	TTGAACCTGATGAAGAGTCGAA	59.85
AGGS0645	GSS-contig		Arachis duranensis	at	6	200	AGTATGCAATGAAGCACAATCG	60.16	TCTCTCATCGGGCTTCTAGATT	59.47
AGGS0646	GSS-contig		Arachis duranensis	at	9	221	TACGTAGGACTAGCACCACCTG	59.33	CGTGAAGTTAATAGCCGAGCTG	61.26
AGGS0647	GSS-contig		Arachis duranensis	at	17	204	CCCTAGTCATGCTTTCTCAACC	60.13	GGTGAGATCTTAGACTGATCAAGG	58.42
AGGS0648	GSS-contig		Arachis duranensis	at	13	246	ACTTAGGACATTGGTTGGGAAA	59.74	ATTGGACTTCACTTTGGGCATT	61.93
AGGS0649	GSS-contig		Arachis duranensis	at	7	239	GATGCATGATGAGATTGAGATG	58.12	TCGCTTGAAAGTGACCTCTACA	60.05
AGGS0650	GSS-contig		Arachis duranensis	at	13	160	TATGAGTACGTGTTTCGGTTCG	60.05	GCATTCAACTTGTCTGCATAGTG	59.83
AGGS0651	GSS-contig		Arachis duranensis	at	9	200	GGTTGCCAAAGGAGTTCTGTAA	60.51	TCGTTAGTACGCTTTGCGTTT	59.96
AGGS0652	GSS-contig		Arachis duranensis	at	7	242	AGGTGAAAGCTTGGGTTAGTCA	60.17	CACTGATGGTGTATGTGCACTC	59.09
AGGS0653	GSS-contig		Arachis batizocoi	at	11	258	GGTAAATGAAGGTCCATTGTCA	58.81	AATAATGTGCATTGACGACCAC	59.76
AGGS0654	GSS-contig		Arachis batizocoi	at	12	218	GCTAGGTTGAAGTGGTGGAATG	60.9	CCATCTCAATTGTAAAGGCACT	58.26
AGGS0655	GSS-contig		Arachis duranensis	at	6	278	AAAGTCCAAGCGCTACTTACCT	58.68	TGTAGAGTTTCAGGAGCATAGAAG	57.08
AGGS0656	GSS-contig		Arachis hypogaea	ca	10	223	TGACTCCTCCCAGTAACCGTAT	59.89	AGATATTGGTGCGGTCAAGTTT	59.9
AGGS0657	GSS-contig		Arachis hypogaea	ca	7	200	TCCAAGCTAACACTTGTGCATT	59.81	CAATCAACCAGGGTAAACAGAA	58.99
AGGS0658	GSS-contig		Arachis hypogaea	ca	9	218	CCAACCTGATTCTCTACGCTCT	59.91	GATAGAATAATCCGCCATCGTC	59.8
AGGS0659	GSS-contig		Arachis hypogaea	ca	8	218	CCCAAATGCACACTAACAACAT	59.79	TCTTCCTCTCGCTCAACTTCTC	60.27
AGGS0660	GSS-contig		Arachis hypogaea	ca	11	249	TCCTCACTAACTTACCCTATTTCC	57.09	GTGTGTGTGTGTGTGTGTGTGA	60.05
AGGS0661	GSS-contig		Arachis hypogaea	ca	11	198	TCACACACACACACACACACAC	60.05	TCTCCTTTCCTCTCTCTCTTGC	59.35
AGGS0662	GSS-contig		Arachis hypogaea	ca	21	256	GGTCGCGACTAGTGGCTATTTA	60.63	TATGGTGGTACGACTCAAGGTG	59.91
AGGS0663	GSS-contig		Arachis duranensis	ca	21	199	CCACGGTTTATATAGGCAAAGC	59.89	TGTGTGGGAGTGTGTGAGTGTA	60.11
AGGS0664	GSS-contig		Arachis hypogaea	ca	7	228	GATTTGGCTCAATGTCTTCCAT	60.33	TGCTTCATGGTTGCTGCTATAC	60.29
AGGS0665	GSS-contig		Arachis hypogaea	ca	40	177	GGCAACGATAGATCACATACGA	59.99	GCTAGGCATCTGGAGTTTCAGT	59.91
AGGS0666	GSS-contig		Arachis hypogaea	ca	16	224	CTGCGAGCTTGACCTATGAAG	60.16	TGAAGATGTCACTGTTGGGATG	60.95
AGGS0667	GSS-contig		Arachis hypogaea	ca	7	200	CCAGAGCCTGGTGTTGATAAAT	60.37	GTATCCCTCTCCATGGGAATAA	59.16
AGGS0668	GSS-contig		Arachis hypogaea	ca	7	201	TAATCCCTCTGTTAGGCCAGTC	59.62	TCAGAACTGGGATGCTGACTT	59.86
AGGS0669	GSS-contig		Arachis hypogaea	ct	10	207	GGGAACCTTCCCTTAAGACTCTC	60.79	GCTGATGTGGAGAAATGGGTAT	60.22
AGGS0670	GSS-contig		Arachis hypogaea	ct	17	199	CTTCTCCTGGCAATGTATTTCA	59.22	GCCCTGCTTTCTGTATTGTCTT	59.79
AGGS0671	GSS-contig		Arachis hypogaea	ct	7	210	TCACACACACACACACACACAC	60.05	AGGGATGAGAGAGAGAGGAAGG	60.34
AGGS0672	GSS-contig		Arachis hypogaea	ct	9	200	CTCAGTCGTGCTTCAAATCTCA	60.57	ATGGAGCTTCTAGGTGCAAATG	60.63
AGGS0673	GSS-contig		Arachis hypogaea	ct	24	232	AATGAAAGAAGGAAGGGAGGAG	60.07	GCGCGACAAGTATCCGTATT	60.12
AGGS0674	GSS-contig		Arachis hypogaea	ct	17	238	ATTGAGCGTGGGATTTATTGTC	60.21	CAACCAGAGAGAGAAAGGGAGA	59.99
AGGS0675	GSS-contig		Arachis hypogaea	ct	21	201	TCCCACATCACCGTCACTATTA	60.25	CGTGTCCTCCTCCTTGAAGATA	60.62
AGGS0676	GSS-contig		Arachis hypogaea	ct	18	198	TTTCGAATTACTAGGCACGTCA	59.78	TGCAAACACAAACCCTAGAATG	60.03
AGGS0677	GSS-contig		Arachis hypogaea	ct	16	217	AAGCTCATCTTGACCTCGATTC	59.85	CAATTAACCAGAATGCAGAACG	59.65
AGGS0678	GSS-contig		Arachis duranensis	ct	6	203	TATTCCAGAATTGGCCAGAAAC	60.31	TGGTGAAGAGAAAGATGGGATT	59.94
AGGS0679	GSS-contig		Arachis batizocoi	ct	19	199	CTCTCTCCCTCTCTGATGAACC	59.44	CCACCATATCCACTACCAGCTT	60.26
AGGS0680	GSS-contig		Arachis hypogaea	ct	12	300	GGCTGGATTTCACTCATTGTCT	60.51	TAACGGAGATCGGTGACCTG	61.06
AGGS0681	GSS-contig		Arachis hypogaea	ct	9	200	TGAGACACTTTAACGCGTGAGT	59.98	GTTCTTGTTCTGCTTCTGTCCA	59.52
AGGS0682	GSS-contig		Arachis hypogaea	ct	13	203	GACTTCACTCGCTATTGGATTTG	60.14	GCATCAAGATCCGTAACACTCA	60.14
AGGS0683	GSS-contig		Arachis duranensis	ct	44	252	CCGGAATTTCTTGGAGTTAGTG	59.99	GAGAAGAGGAGGGAAGAAGAGC	60.1
AGGS0684	GSS-contig		Arachis batizocoi	ct	19	212	CTGCGTGTGTCTCCTTCGTA	60.05	AAGATCCGCGTAGGATCTGAG	60.74
AGGS0685	GSS-contig		Arachis batizocoi	ct	6	192	GTTTCAGGCCCTCAGACACTC	61.22	ATTGTTGATCCATCGAAGCTG	60.09
AGGS0686	GSS-contig		Arachis batizocoi	ct	8	191	GGCAAATCAGTAATTACGCACA	60.03	CGGCGATTGAAGTATCAGATTT	60.46
AGGS0687	GSS-contig		Arachis hypogaea	ct	48	202	TCTTGCTTTCTACTTTGGTTGG	58.56	TGAAACCCAGGTTACAAAGACC	60.25
AGGS0688	GSS-contig		Arachis hypogaea	ct	11	205	AGTTGCTTGGATACTTGGATTG	58.26	AGAGAGGGAGGGAGACATTACC	59.96
AGGS0689	GSS-contig		Arachis duranensis	ctt	4	199	TGGTGCAGTAAAGTCACCAAAC	60.07	CATATGAGCAGGAGCAAGGAC	59.85
AGGS0690	GSS-contig		Arachis duranensis	ctt	4	196	CTATAGCCTTTGTGAGCCAAGC	60.4	CGGCCAAGATCAGATAAGGTAG	60.11
AGGS0691	GSS-contig		Arachis hypogaea	ctt	5	196	AACTCCAAGGATAGGAGGAGGA	60.44	CACTCAACACAATCACACTTACCA	59.99
AGGS0692	GSS-contig		Arachis duranensis	ctt	4	209	CTCCCTTGTGCTCTTCTCTGAT	60.02	GGATGTACAACCTCCAAAGCAT	60.25
AGGS0693	GSS-contig		Arachis hypogaea	ctt	4	201	TCAAACTCAGAAACCCGAAACT	60.14	GAGGATGGAGCAGATGAAGATG	61.13
AGGS0694	GSS-contig		Arachis hypogaea	ctt	4	186	AAGCGTGAAACCTACTCTGCTC	60.08	TCATCACTCTCACACCCATCTT	59.58
AGGS0695	GSS-contig		Arachis duranensis	ctt	4	200	CTCCCTTGTGCTCTTCTCTGAT	60.02	ACCTCCAAGGCATATCACAGTT	59.89
AGGS0696	GSS-contig		Arachis duranensis	ctt	4	226	CCGCTCATCAATACCTTTCTTC	60.1	TTAGGAAATGCTGAACCTCCAT	59.97
AGGS0697	GSS-contig		Arachis batizocoi	ctt	5	271	AATCCTCACTCCATCACTCCAT	59.82	CCCTCTCTTTATGGTCATCATC	57.61
AGGS0698	GSS-contig		Arachis duranensis	ctt	4	194	TGTTTCATTGTTCACCAAGGTC	59.88	TTGAAACTGATGTTGAGGAAGG	59.22
AGGS0699	GSS-contig		Arachis hypogaea	ga	15	195	CGTTTGAGAACCATGTTGAGTT	59.15	TCCCTTCAACCAAACCTTCTAA	59.97
AGGS0700	GSS-contig		Arachis hypogaea	ga	14	205	ACACACCGTAAGTGTCCTTCCT	59.96	TTAGGAACTCCAACGAATCCTC	59.59
AGGS0701	GSS-contig		Arachis hypogaea	ga	10	206	GAGGAATCAGAGAAGTGCTTGG	60.38	TCATATCCTTCGCTTCCTTCTC	59.82
AGGS0702	GSS-contig		Arachis hypogaea	ga	7	200	GACTGAGATGAGGCTCGAGTG	60.15	ACCCTAATTTCTGCACATCTGA	58.72
AGGS0703	GSS-contig		Arachis duranensis	ga	8	211	ACGAGACCAGAACGACTCAAAT	60.17	TCCCACCACCTGATCCTAATAC	60.07
AGGS0704	GSS-contig		Arachis hypogaea	ga	25	206	GGAGAACGTGAAGAAAGGAAGA	59.86	CCCTCCTGTGTTGTCTCTGTTC	61.11
AGGS0705	GSS-contig		Arachis hypogaea	ga	19	209	CGAAGCTGGAGAACTTACAAGG	60.42	TCGACTCAGACAAACGTAAACC	59.29
AGGS0706	GSS-contig		Arachis hypogaea	ga	17	198	GGTTGCAGAGAGAGAGAAAGGA	60.13	CCAGCCATGCACTCATAGAATA	60.12
AGGS0707	GSS-contig		Arachis hypogaea	ga	20	214	CGCACGCTATGTCTTCCTCTAT	60.78	TCCACCCTTATGTTCACTACCC	60.11
AGGS0708	GSS-contig		Arachis duranensis	ga	42	200	GACGGAAGGAAGTAGGAGGAGT	60.13	GATATGTTTGGATGCTGGGAAT	60.05
AGGS0709	GSS-contig		Arachis hypogaea	ga	6	214	AGCAAAGAAGAGGAAGATGGAA	59.48	CCCTCTTTATCCCTTTCTCTCA	58.85
AGGS0710	GSS-contig		Arachis hypogaea	ga	6	165	AAGAGAGAGAAAGTGAGCGAAA	57.63	CTCTCATTCTCTGCCTCCTTCC	61.74
AGGS0711	GSS-contig		Arachis hypogaea	ga	19	251	CACCGCCAATTTCTATTCTTTC	59.97	GACTATTGCTCGAACAGCTTGA	59.66
AGGS0712	GSS-contig		Arachis hypogaea	ga	6	218	TCAAACACACAGTCACTCTCACC	60.25	CAATGGCGGTAGCAGACAAG	61.75
AGGS0713	GSS-contig		Arachis hypogaea	ga	17	192	AGAAATTGTGTTTCGGTGTCAG	59.15	CGTTCTCTCCTCACTTCTTGCT	60.19
AGGS0714	GSS-contig		Arachis hypogaea	ga	21	206	ACGCGTGGACTAGACACCTG	61.33	GGGTATTGGACAAGGAAGGAAT	60.42
AGGS0715	GSS-contig		Arachis batizocoi	ga	9	205	TTGCATGTTAGTCCCACCACTA	60.42	TTGACTTCTCACCTCCCTCTTC	59.86
AGGS0716	GSS-contig		Arachis hypogaea	ga	21	237	GCACACAACACAACAATTACTCAC	59.52	ATGCGATGTGTGCTTTCTTCT	59.9
AGGS0717	GSS-contig		Arachis batizocoi	ga	33	199	CATCCAAAGCCAAAGTTCACAT	61.25	GCTTGCTTTGATTAGGGTGATT	59.63
AGGS0718	GSS-contig		Arachis hypogaea	ga	49	212	GAGCATAGCGAAGGTGACTAAGA	60.06	CCCTCCACTCCTTTCTCTCTCT	60.37
AGGS0719	GSS-contig		Arachis duranensis	gaa	4	206	ATTGTGCAGGGACTTTCCTAAA	60	GGACGCCAAAGTAGAATTGAAG	60.13
AGGS0720	GSS-contig		Arachis hypogaea	gaa	4	179	CGTCAGTAACTGCGAATGAAAC	59.81	GGAGCACGCAATTAAGAGAAGA	60.87
AGGS0721	GSS-contig		Arachis duranensis	gaa	4	203	AAATGCAGCAACAACAACAG	57.41	GTGAAATCACGCCATTTGTCT	59.99
AGGS0722	GSS-contig		Arachis duranensis	gaa	4	169	CGATAAGGATGAAACACACGAA	60	GTGAAATCACGCCATTTGTCT	59.99
AGGS0723	GSS-contig		Arachis duranensis	gaa	4	192	TTTGTTGTTATCATGGCAGAGG	60	AGCTGTCATCGTTATTGGCTCT	60.29
AGGS0724	GSS-contig		Arachis batizocoi	gaa	4	193	CCAACACCAATGAAGATAATGC	59.34	TATCCAGATCAGCGCCAATTAT	60.79
AGGS0725	GSS-contig		Arachis batizocoi	gaa	5	221	CAACCCATGTCTGTCCTATGAA	59.85	GATGAGTACCGTCACTTCCTGA	59.21
AGGS0726	GSS-contig		Arachis batizocoi	gaa	4	237	TGAAAGAGAGTATGGATGAGAGTG	57.63	GAAGCACAAAGTGACCTACGC	59.94
AGGS0727	GSS-contig		Arachis hypogaea	gt	11	223	CCACATTTGATCAGGCTTCATA	59.96	CACCCAAGTCTCCTTTGACTTT	59.65
AGGS0728	GSS-contig		Arachis hypogaea	gt	10	266	GGCAAATGTCTCTTGCAATCAT	61.37	TAGGTGCGGAAATGACATACAT	59.37
AGGS0729	GSS-contig		Arachis hypogaea	gt	8	194	GCGATTCCTTTCCTTACACTCT	58.92	CACCAAATTACGCACACACAC	59.94
AGGS0730	GSS-contig		Arachis hypogaea	gt	13	191	CTTTCCTCAAGGAACGCGTAG	61.26	GGCTCATTAGATGAACCAAACC	59.84
AGGS0731	GSS-contig		Arachis hypogaea	gt	7	236	GTTTCGCACGTGTGTGTTTATC	60.47	CTCATTTCGCAAATGTGTGTGT	60.98
AGGS0732	GSS-contig		Arachis hypogaea	gt	17	266	AAGGAGAGAGTCCGAAGAATCC	60.21	CGGAATCGCGTATATTAGCTTG	60.92
AGGS0733	GSS-contig		Arachis hypogaea	gt	10	202	GAATCACGGGAGGGAAAGATA	60.27	ATGCGATTATTGGGAGTATGGT	59.6
AGGS0734	GSS-contig		Arachis hypogaea	ta	13	276	AGGAAGACGTTGAAGAAGATGC	59.89	TCTCAACCAAAGAGATCATGGA	59.67
AGGS0735	GSS-contig		Arachis duranensis	ta	39	193	AAAGGCATGGTTGGTTATTCAC	60.12	GACAACCATTCGCAAAGAAGAT	60.49
AGGS0736	GSS-contig		Arachis duranensis	ta	7	226	CATCCCACCATGGTATAATTGTC	60.2	GCGTCTCTCACGTAACTCTCTG	59.31
AGGS0737	GSS-contig		Arachis duranensis	ta	20	226	TTCTTTCCCATCTCATTTGC	57.74	TGAGGTTACAGTGATGGAATGC	60
AGGS0738	GSS-contig		Arachis hypogaea	ta	13	199	TTGAAGTAGTGGTGATGGTGGA	60.41	GAGGTTGACTTGGAGAAACAGG	60.15
AGGS0739	GSS-contig		Arachis duranensis	ta	13	258	GGTCAACTAGGCTCAAATATCCA	59.51	GGGTGACATTTCGGACATTTAT	59.95
AGGS0740	GSS-contig		Arachis duranensis	ta	8	202	TATGCATTCTGCATGTTTGGTC	60.9	CATCATTCAATTGACAGCCATC	60.34
AGGS0741	GSS-contig		Arachis duranensis	ta	6	232	CATGTCCTCATGCTAAATCCAA	59.96	CTTTCTTTCCCATCTCATTTGC	60.08
AGGS0742	GSS-contig		Arachis duranensis	ta	6	254	GGGTGACAAGTTTCTAATTCCA	58.1	GGCTCAAATCTCACTTGCTTGT	60.8
AGGS0743	GSS-contig		Arachis hypogaea	tc	8	247	GAACTGAATTGAAACGGAACTG	58.74	GAGTGAGAAGGGAGAGATGAGG	59.44
AGGS0744	GSS-contig		Arachis hypogaea	tc	7	206	ACTTCAACTGCGCATTCTCTCT	60.58	ACCTTGTTGCTAATGATGGACA	59.5
AGGS0745	GSS-contig		Arachis duranensis	tc	9	175	CACCTTCCTCCTCTTTCTTCCT	60.23	AAGAAGAAGGACCCAAAGAACAC	60.03
AGGS0746	GSS-contig		Arachis hypogaea	tc	16	202	AAAGCCAACAGATAAAGCCAAC	59.67	AGCTGGCGATGAATACATAGAA	58.88
AGGS0747	GSS-contig		Arachis hypogaea	tc	7	207	TATAATCAGCTTCCCACAAACG	59.14	GATGAGCTTCTTGGCCTGAAT	60.73
AGGS0748	GSS-contig		Arachis hypogaea	tc	19	198	ACCAGGACAAAGAGAAACTTGG	59.65	CCAAACGCCTTGCACTACTACT	60.71
AGGS0749	GSS-contig		Arachis hypogaea	tc	7	211	TCTCTCTCTCTCCAGGCTCATC	60.24	GTCGTCACTGCTGTTGTAGAGG	59.98
AGGS0750	GSS-contig		Arachis hypogaea	tc	11	188	CGCCATCCTCTTCATGTAAGTT	60.5	TACAAGAAGCTACGACGACGAC	59.58
AGGS0751	GSS-contig		Arachis hypogaea	tc	15	216	ACGGCTTAGATAGGCCAGATTT	60.46	TAGGCTTGCCGAGAAGAATATC	59.85
AGGS0752	GSS-contig		Arachis hypogaea	tc	12	209	GGAGACAACTAGAGCCAGTCCT	59.02	AAGGAATACGGCTGAACTCAAA	60.13
AGGS0753	GSS-contig		Arachis hypogaea	tc	7	209	GATATGATGATGGTGGTGATGG	59.9	GTGTAGAGTGTGGTGTGGTGGT	59.85
AGGS0754	GSS-contig		Arachis duranensis	tc	6	191	GCCCAAATCCAAGTTTAGAAAG	59.16	AAGAACCTGGGATTGAGAGTCA	60.11
AGGS0755	GSS-contig		Arachis hypogaea	tc	15	214	CCTCAACTCTCAAGACCATTCC	60.11	CAGAGCCAAGTAATTTGGGATT	59.5
AGGS0756	GSS-contig		Arachis batizocoi	tc	6	199	CTCTGTCTCTCTCGGAACGACT	60.19	GATCGGGATAAGGACAGAGAGA	59.67
AGGS0757	GSS-contig		Arachis batizocoi	tc	41	217	AAACCTTACCGGCAGTGGAT	60.74	CCGTCGAAAGAAGAGAGAATGT	59.89
AGGS0758	GSS-contig		Arachis batizocoi	tc	19	196	AATGTCAACTCCTCCCTCAACA	60.91	AGAAGGGAAGAAGAGAGGGAGA	59.96
AGGS0759	GSS-contig		Arachis hypogaea	tc	10	255	GGTGTTGCTGTGTTCAATTCAT	59.9	GAGGAGGAGGAAGAAGAAGAGG	59.96
AGGS0760	GSS-contig		Arachis hypogaea	tc	15	216	CTTCTTCTTCCTCCTCCTCCTC	59.96	AAGATCAAGCTGATCCTGAAGA	58.15
AGGS0761	GSS-contig		Arachis hypogaea	tc	19	200	ACACACACACACACACACACACT	59.98	TTCCTTGAGGTGTCAGAAGAAA	58.96
AGGS0762	GSS-contig		Arachis hypogaea	tc	9	184	GGATCAGAAAGAAAGCGAATTG	60.2	TCTCCATAACAGGTTCAAGCAA	59.75
AGGS0763	GSS-contig		Arachis duranensis	tta	4	233	GAAAGGAACTAGCTGCACCATC	60.27	TGGAACTCTACACATTGATGAGC	59.26
AGGS0764	GSS-contig		Arachis hypogaea	tta	4	248	AACCTGGCTTACAATTTGGCTA	60.02	GGGTCCAACTTGTGAACTTTCT	59.53
AGGS0765	GSS-contig		Arachis duranensis	tta	4	196	GGAAAGCAGAGATTCAGAAGGA	59.96	ACGGAGATTGTTGGTATGAAGC	60.38
AGGS0766	GSS-contig		Arachis batizocoi	tta	4	203	TGATGCCCTACATACATCTTGC	59.99	GGCGGATAATAAATGGTTATGG	59.47
AGGS0767	GSS-contig		Arachis duranensis	ttc	4	178	ACAAAGCCATCTCCATCTCCT	60.09	TTTCCTTCCCTTTCCTCTTTCT	59.72
AGGS0768	GSS-contig		Arachis duranensis	ttc	7	247	ACTCACATCCATCCAATCTTCC	60.2	CCTCGAGCAAGAGAAGAAAGAA	60.25
AGGS0769	GSS-contig		Arachis duranensis	ttc	4	206	ACCCATCTTCACTCCTTCATTT	58.97	CCTTGGATGCCATAAATGGTTA	60.89
AGGS0770	GSS-contig		Arachis duranensis	ttc	5	194	AAATATCTTTCCCACCCAAACC	60.28	CCTCGAGCAAGAGAAGAAAGAA	60.25
AGGS0771	GSS-contig		Arachis duranensis	ttc	4	180	TTGGGTTAGAGAGCTCTATTGTGA	59.45	TCTCTTCATTCCTCTTCCAAGG	59.82
AGGS0772	GSS-contig		Arachis duranensis	ttc	4	190	ACACAACACCACCCTCTCTTCT	60.07	GAGGTTTCTCCAGCCTTTAGTG	59.41
AGGS0773	GSS-contig		Arachis duranensis	ttc	4	213	GGGTTAGGGAGCTCTGTTGTAA	59.65	ATTTGGTCCAACATGAGAAAGC	60.36
AGGS0774	GSS-contig		Arachis duranensis	ttc	6	221	AAACACCATCCCTCACTCTCAT	59.86	GAATCTTTCCATCTCCCATGAC	59.77
AGGS0775	GSS-contig		Arachis duranensis	ttc	4	186	AGAGATGGTGTTGTTTGTGGAG	59.11	GCAACTTGTTAAACCCAAACAC	58.59
AGGS0776	GSS-contig		Arachis hypogaea	ttc	4	200	TCCTCTTCTCTCGACAATTTGC	60.88	TGTGCCCTAAATTCATGTACCA	60.24
AGGS0777	EST	GO339988	Arachis hypogaea	ag	7	209	ACAATTGAAGAGCTGAATGCTG	59.52	AAAGAGTGACACCAGTTCCACA	59.66
AGGS0778	EST	GW965269	Arachis duranensis	ag	20	209	CGTCACCGATTCTCTTCTCCT	60.77	AAAGCGAAGCTTGAACAGAGAG	60.31
AGGS0779	EST	GW981684	Arachis duranensis	ag	20	207	ATTTCACCGACGAACTCTTCTC	59.76	AAGCGAGCTCGAACAGAGAG	60.03
AGGS0780	EST	FS988229	Arachis hypogaea	ag	31	205	GCAGAACTGAACTGACATTTGTG	59.83	AATCTCAACAGAGGATCGTGGA	61.02
AGGS0781	EST	EG529923	Arachis hypogaea	ag	7	201	GGAATCATCACCATCAATCCTC	60.53	ACCTTCCTTTCCATCGCATC	61.36
AGGS0782	EST	JK163301	Arachis hypogaea	ag	19	200	ACTACAGGGTTGCAAATGAGGT	59.93	AGAATCTCAGCACTGCCTCTCT	59.79
AGGS0783	EST	JK187420	Arachis hypogaea	ag	17	206	CTATCGTTGCCTGAGAAGAACC	60.26	AGACTCCGTTCATTGATGGTTT	59.87
AGGS0784	EST	GW963700	Arachis duranensis	ag	12	188	GTCTTCCCACGTATCCATATCC	59.56	AGAGATCACGCCTAAGAGAACG	60.04
AGGS0785	EST	EH043199	Arachis stenosperma	ag	9	216	GGCAACAACTTTCCTCTTTCAA	60.62	ATCTTGCTTGCCGTTGATATG	60.11
AGGS0786	EST	GO330282	Arachis hypogaea	ag	14	211	CTGCTGAATAGCAGAGCAGATG	60.31	ATTGAGTTTGAGAGGGTTCAGC	59.76
AGGS0787	EST	FS971337	Arachis hypogaea	ag	14	193	TCCAGATCCGTTACCAAGAGTT	60	ATTTGCAGATGCAGAGAGATCA	59.99
AGGS0788	EST	JK200687	Arachis hypogaea	ag	9	259	GTCTTTGCCGATGGAGACCT	61.57	CAAGGTAGTATTGCCGGTGAGT	60.42
AGGS0789	EST	JK164207	Arachis hypogaea	ag	8	198	CTCTCTTTCTCTCATCCCTTCG	59.59	CATCCTCATCGTCTTCATCAAA	60.07
AGGS0790	EST	GO258622	Arachis hypogaea	ag	7	212	GGGTAGAATCGTCATCGTGAAC	60.75	CATTATTCCAAGACACGGCAAA	62.06
AGGS0791	EST	FS970663	Arachis hypogaea	ag	6	228	CTCCCAAACACAAACCTCCTAA	60.38	CCACTGCCACTAGGATGAATTT	60.37
AGGS0792	EST	JK168447	Arachis hypogaea	ag	7	192	TCTATCATCGTCATGCCTTTGT	59.6	CCCTCTCTCTCTTCTGCTCTCG	62.19
AGGS0793	EST	EL966456	Arachis hypogaea	ag	7	200	ATAGCTGGTTTGGCATCATCAC	61.26	CCGCAGTTAAACCTCTCTCTTC	59.54
AGGS0794	EST	JK203315	Arachis hypogaea	ag	13	173	GGCAACAACTTTCCTCTTTCAA	60.62	CCTCGATATCCTGAAAGCTCAT	59.71
AGGS0795	EST	JK162869	Arachis hypogaea	ag	18	243	GTGCTGCACGTTTACATTCATA	58.78	CCTCGATATCCTGAAAGCTCAT	59.71
AGGS0796	EST	GO342378	Arachis hypogaea	ag	7	208	TTGTGGATGTAACATGGACTGAG	59.91	CCTCTTCGGTTACGATACTGGT	59.54
AGGS0797	EST	GO332957	Arachis hypogaea	ag	7	199	TCTCCCTGATTGCTCCTCTAAC	59.85	CCTTTCCAGTGGGAGTCAGTT	60.53
AGGS0798	EST	JK205080	Arachis hypogaea	ag	12	197	AATCTTCGAGATCAGCAAGGTC	59.85	CTATTCTCCCAATCCACCCAAC	61.78
AGGS0799	EST	JK194228	Arachis hypogaea	ag	7	200	GAGCTTGCATCCAAGAGAGAATA	60	CTGGTCGTGGGCTTCTCTTC	62.28
AGGS0800	EST	JK200094	Arachis hypogaea	ag	9	204	TGTGAAGAGAGAGGGAGACCAT	60.25	CTTCACTCTTTGCCGTTCTTCT	60.05
AGGS0801	EST	EG529591	Arachis hypogaea	ag	8	203	TGCTTAGCTTTCTTGTGAGGAG	58.93	GACACAACCTGCAACACACG	61.27
AGGS0802	EST	EG530411	Arachis hypogaea	ag	8	199	AGCTTTCTTGTGAGGAGTAGCC	59.19	GACACAACGTGCAACACACG	62.34
AGGS0803	EST	JK202733	Arachis hypogaea	ag	7	203	GCTAGTGCTTCGTTTGTTTGG	59.93	GACATCGTTTCAAACCTCCTCT	59.62
AGGS0804	EST	GO262255	Arachis hypogaea	ag	8	162	TGAATTGTATGTGAGGTCCAGTG	59.91	GCATAACGACATGGGATATGTG	60.1
AGGS0805	EST	GW929379	Arachis duranensis	ag	7	191	GTAGCAAACCTCGACAGTGACA	60.36	GCCAATTTGTTTCTGCCATAAC	60.71
AGGS0806	EST	FS963728	Arachis hypogaea	ag	7	181	GTGCTGTTGTTGTTGTTGTTGA	59.71	GCCATTTCATGGTAAGGAAGAA	60.31
AGGS0807	EST	ES720251	Arachis hypogaea	ag	11	200	GCCATCTCTTTCACGGAATAAT	59.47	GCGTACAACACGTTTACGTTCA	61
AGGS0808	EST	FS966118	Arachis hypogaea	ag	6	177	GACCACCGCCACTACAACTAC	59.53	GTAGTCTCGACCGACACGATG	60.73
AGGS0809	EST	JK207029	Arachis hypogaea	ag	7	189	GATCGATCGAAGATCTCAAAGC	60.31	GTTCCACTCCTCCACAAGAATC	59.98
AGGS0810	EST	FS973065	Arachis hypogaea	ag	7	201	TGTTTGGCCAAGTGGGTTATTA	61.43	TCAGCTTAACCCATCTCTTTCC	59.72
AGGS0811	EST	GW972376	Arachis duranensis	ag	7	187	GAACAACAGCAAAGTGAAGCTG	60.1	TCCGATTTGGTATTGGTACCTC	60.08
AGGS0812	EST	GO323804	Arachis hypogaea	ag	7	196	CTTAGTTCACTCCCGCTTCTTC	59.54	TCCGCCTACCTCACAAATAATC	60.33
AGGS0813	EST	EH043449	Arachis stenosperma	ag	7	200	TTCTAACCTTGCAACCTGCTTT	60.29	TCCTGCAACTTGTAATCGTGTT	59.68
AGGS0814	EST	FS973225	Arachis hypogaea	ag	7	195	AAAGTCCAACTCCGACAAACAC	60.44	TCCTTCATAAGGAGGAGGGAAA	61.24
AGGS0815	EST	FS986035	Arachis hypogaea	ag	16	182	TCTCCAAGACGATCCATCTAAA	58.79	TCTGTTCTACAAGGACCAGCAA	59.91
AGGS0816	EST	ES719841	Arachis hypogaea	ag	6	215	TCCTTAAGGGAATTCATTCTGC	59.57	TGCCAAATCCTTTCCTATGTCT	59.97
AGGS0817	EST	GW968866	Arachis duranensis	ag	9	209	CCAATTCACACACCACATTACA	59.22	TGCCCTGCTATGTCATAACTCA	60.66
AGGS0818	EST	JK208404	Arachis hypogaea	ag	14	210	TCTCCAAGACGATCCATCTAAA	58.79	TGGGATAGACCTCTTCTTGCTT	59.37
AGGS0819	EST	GW937576	Arachis duranensis	ag	7	201	ATCCACGGCTTGTGAAATTAGT	59.9	TTAGCTTTCTGGGTGAATCGTT	60.13
AGGS0820	EST	JK158887	Arachis hypogaea	ag	13	208	GAAAGAAGCAGCAGGCTAAAGT	59.35	TTCCAGAATGATGACCAGAAAG	59.17
AGGS0821	EST	GO329453	Arachis hypogaea	ag	20	215	CGGGTGTCTCGTCTTAAATTACA	60.4	TTTCTTTCTTCCTCCTCCTCCT	59.83
AGGS0822	EST	JK204576	Arachis hypogaea	ag	10	200	GAACAACAGCAAAGTGAAGCTG	60.1	TTTGGTATTGGTACCTCGCTCT	60.02
AGGS0823	EST	GW945374	Arachis duranensis	at	9	277	CAATTGCTTAAGGGAAGGTGAC	60	AAACCACAACCACCAACACATA	60.05
AGGS0824	EST	EH045004	Arachis stenosperma	at	9	271	CTTAAGGGAATGTGACCCTGAG	59.99	AAACCACAACCACCAACACATA	60.05
AGGS0825	EST	CD038468	Arachis hypogaea	at	33	259	GGAGTACTTCAAGATCAAGCCATA	58.85	AACAACCCAAGCACCTCTACAT	59.93
AGGS0826	EST	GO323075	Arachis hypogaea	at	8	211	TCCGTCCCTTTATAAACCATTG	60.07	AAGAAGAATCCAACTCCAGCAG	59.89
AGGS0827	EST	FS965507	Arachis hypogaea	at	12	199	AACCAATGGCACGGTAGATACT	59.79	AATACACTTGATGCACGACTGG	60.06
AGGS0828	EST	GO329530	Arachis hypogaea	at	14	212	TTGGCATGAAGAGAATGACAAC	60.12	ACAAGCTTCCAGAGAAGTCGAG	60.19
AGGS0829	EST	ES766133	Arachis hypogaea	at	8	196	TTGCTGATAAGAAACACTGCTG	58.25	ACAGCAACAGGAATCCAAAGTT	60.04
AGGS0830	EST	FS977937	Arachis hypogaea	at	19	218	CCCTTACACCCGTAGAACAACT	59.45	ACGCATTACAGGGCAGTTACAC	61.33
AGGS0831	EST	ES717131	Arachis hypogaea	at	17	282	GAGCAATAGTGACCTTGCATTG	59.78	AGCAACTCAGGAAGGTTGAGTC	59.92
AGGS0832	EST	ES758350	Arachis hypogaea	at	19	182	GTTTGATTTGCTTCATGAGTGG	59.62	AGTACATGGTAACACCTCAACCA	58.43
AGGS0833	EST	ES760126	Arachis hypogaea	at	16	236	TCTGATTCCAAAGATGACGTGT	59.6	AGTCAAACAAGAAGCTCGTTCA	59.17
AGGS0834	EST	EE123598	Arachis hypogaea	at	13	221	GAAGCAACTCAGGTAAGGTTGA	58.51	CAACACAAGACAGTTATGGCTACA	59.26
AGGS0835	EST	ES710268	Arachis hypogaea	at	17	237	AGCAACTCAGGAAGGTTGAGTC	59.92	CAATCCTCACTACAACACAAGACA	59.21
AGGS0836	EST	EG373818	Arachis hypogaea	at	13	228	AGCAACTCAGGAAGGTTGAGTC	59.92	CAATCCTCACTACAACACAAGACA	59.21
AGGS0837	EST	EH042721	Arachis stenosperma	at	10	195	TTGTAGGTGCAAATCCTGATGA	60.5	CAGTATATGACATGGCCAAATG	57.93
AGGS0838	EST	GO330395	Arachis hypogaea	at	12	234	AAGGGAGAGAACCTGGGAGAG	61.11	CATGGAAAGCAAGAACTCTCAT	58.46
AGGS0839	EST	FS974700	Arachis hypogaea	at	25	230	GGATTGAAGTTCTCTCTTCTTCCA	60.24	CCCTTTGCATATAACATGACTACC	58.88
AGGS0840	EST	ES762644	Arachis hypogaea	at	16	214	GAATGTCAAGGCTGCTCAAGAT	60.77	CCTCCACATTATGTTGCTGAAC	59.5
AGGS0841	EST	ES752647	Arachis hypogaea	at	15	212	GAATGTCAAGGCTGCTCAAGAT	60.77	CCTCCACATTATGTTGCTGAAC	59.5
AGGS0842	EST	EH047516	Arachis stenosperma	at	8	272	GGATGACAAGAAGGACAGGTTC	59.98	CGCTCGGACTCACTCTCTTATT	60.04
AGGS0843	EST	GO331954	Arachis hypogaea	at	9	216	ATTCCATCAGCCTCATCATTCT	59.93	CGTAACTTGTGTGCTCCAACAT	60.1
AGGS0844	EST	EH042135	Arachis stenosperma	at	10	229	ATTCATTCAGCTCCTTCCCATA	59.93	CTCTAGCATTGCGTTTGATGAG	60.04
AGGS0845	EST	ES765749	Arachis hypogaea	at	18	183	TCACACAATGCATGTTAGACTCC	60.05	CTTCCACCACTGTTACTCCACA	60.07
AGGS0846	EST	CD038588	Arachis hypogaea	at	17	282	AGCAACTCAGGAAGGTTGAGTC	59.92	GAGCAATAGTGACCTTGCATTG	59.78
AGGS0847	EST	ES711514	Arachis hypogaea	at	16	280	AGCAACTCAGGAAGGTTGAGTC	59.92	GAGCAATAGTGACCTTGCATTG	59.78
AGGS0848	EST	EG373221	Arachis hypogaea	at	13	274	AGCAACTCAGGAAGGTTGAGTC	59.92	GAGCAATAGTGACCTTGCATTG	59.78
AGGS0849	EST	FS961591	Arachis hypogaea	at	13	230	AGCAACTCAGGAAGGTTGAGTC	59.92	GCAATCCTCACTACAACACAAGA	59.3
AGGS0850	EST	ES759501	Arachis hypogaea	at	10	221	GATCCTTCCTAGCTAGCCCAAT	60.08	GCACAAGATAACAACTACAGGCTA	57.76
AGGS0851	EST	ES723047	Arachis hypogaea	at	11	201	TTCCTGCTCTCTAGTCCGAAAC	60.02	GGCGAACAAGTTTAACTCCAGA	60.64
AGGS0852	EST	ES767386	Arachis hypogaea	at	9	199	CCAAGAGATGCACTGGAATGTA	60.13	GGGTCAAATCTCATCTCCAATC	59.77
AGGS0853	EST	ES720309	Arachis hypogaea	at	28	201	TTCTACTCTGAATGCGAAAGTG	57.33	GTGTGAGTATCGATCATTCGATGT	60.28
AGGS0854	EST	ES752471	Arachis hypogaea	at	16	209	GTTGTTTGTGAAGGGCTACTCC	60.04	GTTGCACTTAACCATGAGCAAA	60.17
AGGS0855	EST	ES754086	Arachis hypogaea	at	14	205	GTTGTTTGTGAAGGGCTACTCC	60.04	GTTGCACTTAACCATGAGCAAA	60.17
AGGS0856	EST	GW937077	Arachis duranensis	at	8	217	TGAACTAGCCCTTCATTCATCA	59.71	TCCATTATATGCTGCTGTGGAT	59.46
AGGS0857	EST	ES723143	Arachis hypogaea	at	12	185	CTCCCAGCTATCAACTTCACG	59.88	TGTGTGTTATATGTCCACCCACT	59.16
AGGS0858	EST	GO329677	Arachis hypogaea	at	8	211	ACAAGCTTCCAGAGAAGTCGAG	60.19	TTGGCATGAAGAGAATGACAAC	60.12
AGGS0859	EST	GO329795	Arachis hypogaea	at	14	212	ACAAGCTTCCAGAGAAGTCGAG	60.19	TTGGCATGAAGAGAATGACAAC	60.12
AGGS0860	EST	JK153330	Arachis hypogaea	ct	10	198	CGCTTATACACTCACCTCACCA	60.19	ACACACCACCCTGAAAGGACT	60.85
AGGS0861	EST	JK155624	Arachis hypogaea	ct	18	193	ACACTCCATTCCTTCTTTGTGG	60.4	ACATAACCATGCTGGTTCTTCA	59.5
AGGS0862	EST	FS968433	Arachis hypogaea	ct	19	194	CACTCCATTCCTTCTTTGTGGT	60.4	ACATAACCATGCTGGTTCTTCA	59.5
AGGS0863	EST	FS972293	Arachis hypogaea	ct	19	202	CCACAAAGCTAGCTAAGCCATA	58.74	AGGTGTGAAGCCAAAGAGAGTC	59.92
AGGS0864	EST	JK179075	Arachis hypogaea	ct	14	197	GAACTCGGAGAGAAAGAGCAGA	60.27	CAACAACGACACATAGGAGGAG	59.66
AGGS0865	EST	GW949571	Arachis duranensis	ct	11	199	GAACTCGGAGAGAAAGAGCAGA	60.27	CAACAACGACACATAGGAGGAG	59.66
AGGS0866	EST	FS963977	Arachis hypogaea	ct	18	200	CAAGCATTCAGCAACTTTCGTA	60.43	CAGCTCCAGCTATGATGAGAATC	60.37
AGGS0867	EST	GO259795	Arachis hypogaea	ct	11	224	TGAGTGGATAATGAGGTGAACA	58.08	CCTGGCCTATATCATCATCAAT	57.92
AGGS0868	EST	GW985715	Arachis duranensis	ct	11	198	CATTCTCATAAAGGGTCCGTGT	60.24	CTGCCAGTCATGTCTTGTTTGT	60.22
AGGS0869	EST	JK153126	Arachis hypogaea	ct	10	188	CATTCTCATAAAGGGTCGGTGT	60.24	CTGCCAGTCATGTCTTGTTTGT	60.22
AGGS0870	EST	JK204411	Arachis hypogaea	ct	13	181	GTCTTCTCCTGCTGCTACCATT	59.91	CTTCTTCGGTTCCTGCTATCAA	60.73
AGGS0871	EST	JK197360	Arachis hypogaea	ct	10	175	GTCTTCTCCTGCTGCTACCATT	59.91	CTTCTTCGGTTCCTGCTATCAA	60.73
AGGS0872	EST	JK149016	Arachis hypogaea	ct	11	190	GGAGAACCATTCTTAGTTGCTTG	59.32	GAGAGAGCAGAGTGTGTGGAGA	59.78
AGGS0873	EST	FS983064	Arachis hypogaea	ct	20	177	CTAATTGATGCCTACCGTGACA	60.02	GCAGAACTGAACTGACATTCTTG	59.04
AGGS0874	EST	GO325879	Arachis hypogaea	ct	17	179	GATCTCAAACTCCGCGTATCTC	60.24	GCGGTGGTCGTTTCATCTTT	62.33
AGGS0875	EST	GW943896	Arachis duranensis	ct	14	201	TCGGAGATCCTATGCTCCTAAC	59.71	GGAGTTGTCGAGCTTCATGATT	60.64
AGGS0876	EST	JK206152	Arachis hypogaea	ct	22	206	GCTTCTTCTCATTGTTGCAGTG	60.06	GTACGTTCACACTTCGCACAC	59.28
AGGS0877	EST	JK153653	Arachis hypogaea	ct	17	205	CAAGCATTCAGCAACTTTCGTA	60.43	GTGTAGCCAGCTCCAGCTATG	60.05
AGGS0878	EST	JK181792	Arachis hypogaea	ct	14	209	CCGTACCATACCCTATCATTCC	59.46	GTTACCAACACGAGGTTCCATT	60.15
AGGS0879	EST	JK188991	Arachis hypogaea	ct	12	204	CCGTACCATACCCTATCATTCC	59.46	GTTACCAACACGAGGTTCCATT	60.15
AGGS0880	EST	JK148354	Arachis hypogaea	ct	21	202	TTCTGCTAGATTGACGAGTTGG	59.52	TACCCAACCGAAACTTGTTACC	60.14
AGGS0881	EST	GO264791	Arachis hypogaea	ct	16	192	TTCTGCTAGATTGACGAGTTGG	59.52	TACCCAACCGAAACTTGTTACC	60.14
AGGS0882	EST	GW955865	Arachis duranensis	ct	15	160	CGCTTATACACTCACCTCACCA	60.19	TAGTGCTGATGTGGAGAAATGG	60.13
AGGS0883	EST	ES707685	Arachis hypogaea	ct	12	206	ATTGTTGAGCGGCTACTCGTAT	60.18	TCAATCAGAGTGCCATTGACAT	60.53
AGGS0884	EST	GO268333	Arachis hypogaea	ct	16	149	TGGGACTAGTAGGTTAAGGTTTGA	58.34	TCATAGACAAAGGGAAGCATGA	59.71
AGGS0885	EST	JK167395	Arachis hypogaea	ct	23	211	ACGGAGGGTCCTACTGCTTAAT	60.38	TCGAAGGAGGAGGAAGAAGAAT	60.67
AGGS0886	EST	GW937664	Arachis duranensis	ct	11	187	ACGGAGGGTCCTACTGCTTAAT	60.38	TCGAAGGAGGAGGAAGAAGAAT	60.67
AGGS0887	EST	JK194423	Arachis hypogaea	ct	27	203	TTTCGCACTTTCTCAGTTTCC	59.49	TCTGTGACAAGCTGGAATGTTT	59.78
AGGS0888	EST	FS971463	Arachis hypogaea	ct	11	223	TGATTGTATTCGGGTCTTGATG	59.82	TCTTTCTTCTGTCTTCGCTGTG	59.8
AGGS0889	EST	GW950392	Arachis duranensis	ct	18	234	TGCAGCTAAGGTTGTGTTGAGT	59.98	TGAAGCTTTGGAAACTTGACAG	59.53
AGGS0890	EST	JK160012	Arachis hypogaea	ct	14	226	CCATTTCCCAGAAAGTTCACTC	59.98	TGAGAGCTCTGTGTCCATGAAT	59.87
AGGS0891	EST	GO260991	Arachis hypogaea	ct	10	251	ATGCTCTTGCCAAAGTCTAAGG	59.91	TGAGTTTGACTGAGGGATACACT	57.86
AGGS0892	EST	JK163165	Arachis hypogaea	ct	11	179	GCTTCGTCTCTGTTCTCTTTCC	59.64	TGCACATTGATGTCCACTGTTA	60.03
AGGS0893	EST	GO324700	Arachis hypogaea	ct	10	184	AGATGCTGATCGTAAGCATGAA	59.87	TGTGTGGGAGTCTCTCTGTCTT	58.95
AGGS0894	EST	GO330014	Arachis hypogaea	ct	12	200	CACCCTCTTCACACATTCTCAA	60.15	TTCCCTGCTATGATTACGATGA	59.57
AGGS0895	EST	GW986160	Arachis duranensis	ct	10	197	CACCCTCTTCACACATTCTCAA	60.15	TTTCCGTGCTATGATTACGATG	59.99
AGGS0896	EST	JK170674	Arachis hypogaea	ga	11	201	GTGATTAATTGAAGCGTGAGGA	59.23	AAACTTTGAAGCGCTCATCTTC	60.03
AGGS0897	EST	GW932702	Arachis duranensis	ga	10	216	GAATGCTGTTTGGGACTAACAA	59.13	AAGTGCTACCTGTCCTCTGTTTC	58.98
AGGS0898	EST	FS968199	Arachis hypogaea	ga	10	201	AATTGGTAAGAGAAAGGCAGCA	60.26	AATTCCGTTAGTTTGCAGCAC	59.28
AGGS0899	EST	JK200151	Arachis hypogaea	ga	10	163	CAACTTAGCTTCGTGGTTGTTG	59.84	AGTGCCCAGAACTTGTACCTTC	59.68
AGGS0900	EST	GW937231	Arachis duranensis	ga	12	189	TACGCGTGTTTCTGTCTCTGTT	59.98	ATAAGATCCATGGTGGGAACAT	59.42
AGGS0901	EST	GO259851	Arachis hypogaea	ga	14	198	AGCTCGCTTAGTGAAGAATTGG	60.04	ATCTTCATCTTCCCAACAAAGC	59.6
AGGS0902	EST	GW988749	Arachis duranensis	ga	8	200	CATATCCCTCATTCCACTACGC	60.71	ATGGAGGGAACATCTTCCAAGT	61.08
AGGS0903	EST	GW929624	Arachis duranensis	ga	12	182	CATATCCCTCATTCCACTACGC	60.71	CAAGTTCGGTGCTGCACTACT	60.5
AGGS0904	EST	ES753706	Arachis hypogaea	ga	52	214	CCAGACACAGTTCTGCATTCTC	59.91	CACGTACTCCACTTAGGAACTGC	60.23
AGGS0905	EST	JK194416	Arachis hypogaea	ga	8	249	CCACTATGCGAATAAAGCATGA	60.12	CCACCACCTTAATTAGCAGCTC	60.15
AGGS0906	EST	GW972314	Arachis duranensis	ga	12	198	TCCAGATCCGTTACCAAGAGTT	60	CCAGAAAGGATTTACAGATGCAG	60.14
AGGS0907	EST	EH043287	Arachis stenosperma	ga	9	200	CTTGCTTTGGATGCTTGAGAGT	60.92	CGGACTCTCTTCTTCTTTCGTC	59.64
AGGS0908	EST	ES768087	Arachis hypogaea	ga	10	214	GCATGACGAGAGACGATGATTA	60.24	CTACATCCACTTCCAACCGAAG	60.89
AGGS0909	EST	FS973928	Arachis hypogaea	ga	11	200	GTGGAGCAAATCTACAATGAGG	58.72	GAAACATGCAACACTCACTTAGC	58.97
AGGS0910	EST	JK160501	Arachis hypogaea	ga	7	206	TTGTTCCTGATTGTTGATGGAC	59.84	AAAGCCTCAGATCTTTCACCTG	59.89
AGGS0911	EST	GO265170	Arachis hypogaea	ga	12	200	GAGGAGAGACGAGGGACATTAG	59.35	GAGTCAAGCGATTCCAAAGAGT	59.89
AGGS0912	EST	EG529737	Arachis hypogaea	ga	12	198	CTTGCTTGGATTAATTGCTTCC	60.1	GCCTGGCCCATTAATTTCATT	62.16
AGGS0913	EST	JK153627	Arachis hypogaea	ga	11	201	ACCATAAGGCGGTGATTAATTG	60.1	GCGCTCATCTTCTTCTTCTTCT	59.4
AGGS0914	EST	GW934277	Arachis duranensis	ga	8	204	AGTGTGTGCAGTCAGACGAGAT	59.98	GCTACCTCTTCACACCTTGGAG	60.3
AGGS0915	EST	GW989408	Arachis duranensis	ga	8	205	CCCTAAAGAATCAAGACCGAAA	59.6	GGACGATTCAACTACTGCTCCT	59.78
AGGS0916	EST	GW937525	Arachis duranensis	ga	13	191	TACGCGTGTTTCTGTCTCTGTT	59.98	TAAGATCCATGGAGGGAACATC	60.15
AGGS0917	EST	ES723720	Arachis hypogaea	ga	11	201	CTAACAACCAAAGCGCCATTA	60.14	TATCAGGCTTAGCGGAACACTT	60.28
AGGS0918	EST	GO339728	Arachis hypogaea	ga	8	175	CTCTCTCATCTCGAATCGAAGC	60.62	TCAGACATGTTGTCGTCTAGGG	60.17
AGGS0919	EST	GW925330	Arachis duranensis	ga	9	174	TCTCATCTCGAATCGAAACTCC	60.71	TCAGACATGTTGTCGTTTAGGG	60.03
AGGS0920	EST	FS978620	Arachis hypogaea	ga	12	296	AGAGCACTAGAGCTACCTCAAACT	57.33	TCCGGTGTGGATTCATAGTAGA	59.45
AGGS0921	EST	EE125087	Arachis hypogaea	ga	10	180	CATGGCGGAATAGTTGTTTCTT	60.36	TGCAGTAGTTGTTGCTTAGCTTTC	60.13
AGGS0922	EST	ES756220	Arachis hypogaea	ga	9	191	TTCTAATTGTGAGCTGCCTCAG	59.65	TGTTTCCCATGCTGTAATGGTA	60.24
AGGS0923	EST	GO328957	Arachis hypogaea	ga	18	200	AGTGATGCTGCTGTTGTGATTT	59.81	TTCAACTCTGCACTTGAATGGT	59.78
AGGS0924	EST	FS962029	Arachis hypogaea	ga	8	199	CTTGCTTTGGATGCTTGAGAGT	60.92	TTCCCGGACTCTTCTCTTCTCT	60.85
AGGS0925	EST	GW965746	Arachis duranensis	ga	9	200	CCCAACCTCTGAGCTATGATCT	59.74	TTCCGATGCGATCTCTCTCT	60.06
AGGS0926	EST	JK147524	Arachis hypogaea	ga	9	228	CACATTCATTCTTTGCTTGCTC	59.89	TTGGAACTTTCTCGAACCTCTC	59.86
AGGS0927	EST	JK154414	Arachis hypogaea	tc	17	194	GGTTTCATAGGTTCCGTGATTC	59.71	AAAGGAGAAATGGAAGCCCTAA	60.42
AGGS0928	EST	GW960328	Arachis duranensis	tc	12	179	CTGCATTTCATGAAGTTGGTGT	60.04	AACCATTAAAGGGAAAGGGTTC	59.61
AGGS0929	EST	GW927769	Arachis duranensis	tc	10	188	TCTCGCTTGTGATCCCTTAACT	60.26	AACTCAATTGGGTATTCGTTGC	60.24
AGGS0930	EST	GO264996	Arachis hypogaea	tc	22	197	GTAGCAGTGGTTCGTTCTCTCC	60.31	AAGATGCAGTGGAGGGATAACA	60.88
AGGS0931	EST	GW974861	Arachis duranensis	tc	11	207	CAAGATGATCACATGCTGCTTC	60.81	ACTGTGCTGAAGCCTGCTAAA	60.2
AGGS0932	EST	GW985497	Arachis duranensis	tc	20	184	ATTCCTTCCCTCTCTCTTACGC	60.22	AGCAGAACCGAACTTACATTTG	58.45
AGGS0933	EST	GW965635	Arachis duranensis	tc	16	198	TGCACAAGAGAGAACCAAGTGT	59.95	AGCTGCAAAGATAGGAAGCAAG	60.17
AGGS0934	EST	JK168681	Arachis hypogaea	tc	14	193	ACCCAGACCGGACTACTACCTT	60.29	AGTGAGATGAGTTGCTCAATGC	59.51
AGGS0935	EST	EL966813	Arachis hypogaea	tc	12	224	TGTGCTACTACCATGAACCAATG	59.93	AGTGCGTGTGTCACTGCATAG	59.99
AGGS0936	EST	ES757447	Arachis hypogaea	tc	10	243	TCTGTAAGAGAGCATTCACTGTGT	58.21	CAAGATAGCGTTGATCAGGAGA	59.48
AGGS0937	EST	GW954556	Arachis duranensis	tc	11	228	GCTCTCACCAATCACAACAGAA	60.3	CCAAACAAGTCCACACAAGAAA	60.04
AGGS0938	EST	ES758993	Arachis hypogaea	tc	10	273	GTTACTTGATTATGCGGCCATT	60.23	CCAAGGCTTTAACTTTAGGTTCC	59.59
AGGS0939	EST	GW953601	Arachis duranensis	tc	13	194	GCGTTTCCTTACTTCTCACTGC	60.43	CCATTGGTCTGGGCTAAGTAGA	60.49
AGGS0940	EST	GO257890	Arachis hypogaea	tc	16	206	TGCTCTGCTACTCTTCAAACCA	60.19	CCCAATGTGTGATCAATTACGA	60.62
AGGS0941	EST	JK182718	Arachis hypogaea	tc	10	201	AACCAAGCTTAAACTGCCAAAC	59.71	CCCTCTCTCTGTGACACACAAC	59.8
AGGS0942	EST	JK152610	Arachis hypogaea	tc	14	190	CATAGCAATACTCGCTCAGTCG	60.06	CCTAAACCCTAACGATCCGATT	60.54
AGGS0943	EST	JK160511	Arachis hypogaea	tc	19	224	AAATTCTGTTTGTGCCTTCACC	60.39	CGGTACTGGTGGTCCATGTT	60.69
AGGS0944	EST	ES759728	Arachis hypogaea	tc	10	205	TTCTCTTCTCTGGGCTTCCTTA	59.61	CTCAACACGAGGAACATCATTC	59.6
AGGS0945	EST	GW989193	Arachis duranensis	tc	13	183	ACAGCTCATGTCCCTTTCAACT	60.17	CTCAAGTTAAGGTCCAGCACAA	59.42
AGGS0946	EST	GO260976	Arachis hypogaea	tc	10	201	GTTGAAGGGAGATTCAGTCAAA	58.29	CTCCAGAGTCAGCCTTCTTTGT	60.05
AGGS0947	EST	GO327065	Arachis hypogaea	tc	21	188	CCACCAAGAAGATCATCATCAA	59.93	CTCGACATTGCACTTCTCAAAT	59.38
AGGS0948	EST	ES718244	Arachis hypogaea	tc	12	198	GCCTGGCCCATTAATTTCATT	62.16	CTTGCTTGGATTAATTGCTTCC	60.1
AGGS0949	EST	JK172018	Arachis hypogaea	tc	19	202	TCTTGTTCTCAGCGTAGCAGTG	60.76	GATGCAGTGGAGGGATAACAAC	60.75
AGGS0950	EST	FS983112	Arachis hypogaea	tc	14	196	CTGAGAAATGACAATGCCGATA	60.1	GCCCAGTGATGTGCATTATTTA	59.86
AGGS0951	EST	GO261103	Arachis hypogaea	tc	12	212	CATAGCAATACTCGCTCAGTCG	60.06	GCTCTCATCCATCTCACAGAAA	59.43
AGGS0952	EST	GW952180	Arachis duranensis	tc	17	220	GGAATCCACAAGTTCCAGAATC	59.81	GGGTCTTTCCATTCATCAATTC	59.65
AGGS0953	EST	GW928497	Arachis duranensis	tc	11	185	TTGCTCGGAGATCTTCTCTTGT	60.52	GGTTCCAAGAAGGGTTTAGGAC	60.22
AGGS0954	EST	GO332462	Arachis hypogaea	tc	13	196	TTCCACATTCCCTTCACTCTCT	60.11	GTAACGGCTCATGATTCAAGGA	61.36
AGGS0955	EST	GW963784	Arachis duranensis	tc	17	198	GACCCATCTTACCCAACAGAAG	59.86	GTGAAAGGCATCATCAGAAACC	60.87
AGGS0956	EST	GO339495	Arachis hypogaea	tc	11	203	TTGTGACCGCGTCTACTATTTC	59.29	GTGGAAAGTGTTGGGTTCTAGG	59.9
AGGS0957	EST	FS983909	Arachis hypogaea	tc	22	190	GAAGATTTATGGAAAGCGGATG	59.94	GTGGAGACAAAGGTGCACAATA	60.04
AGGS0958	EST	JK183096	Arachis hypogaea	tc	10	203	TGAGACACAGACACACACAGACA	60.46	GTTCTGAGGTGAGGACCACTCT	59.77
AGGS0959	EST	GO328834	Arachis hypogaea	tc	12	252	TTCTCGATTCTCCGATGCTTAT	60.19	TCAATCTCAGCGAGAGAGGAG	59.83
AGGS0960	EST	JK206634	Arachis hypogaea	tc	15	201	GCGGCTTACTCTTGTTTGTAGG	60.31	TCCCTTCTACACAGACATCCAA	59.59
AGGS0961	EST	JK157633	Arachis hypogaea	tc	18	205	CCACAGCTCCAACTACCTCTTT	59.81	TCTGAATGGATCGTATTGTTGC	59.97
AGGS0962	EST	JK165126	Arachis hypogaea	tc	26	205	GCAGCAAATTCACTTTCCTTTC	60.24	TGAATGACATATCCCTTCAGAGG	60.33
AGGS0963	EST	GO327458	Arachis hypogaea	tc	17	202	TTCCTCTCACTCCAATTTCTCC	59.69	TGCAAGTAAGAGAAACCCAAGC	60.77
AGGS0964	EST	GW930875	Arachis duranensis	tc	12	212	GGCCAAGATCACTCCAATAGTC	59.97	TGCGTGTAAGATGGGTTAAACA	60.41
AGGS0965	EST	GO343324	Arachis hypogaea	tc	10	200	CTTTCGTTTGTGACCGTGTCTA	60.2	TGTTGGGTTCTAGGAGCTGAAT	60.13
AGGS0966	EST	JK163294	Arachis hypogaea	tc	10	211	TACACGTACGCCTTTCATTTGT	59.58	TGTTGGGTTCTAGGAGCTGAAT	60.13
AGGS0967	EST	GW977514	Arachis duranensis	tc	13	201	CTACATACACGTACGCCTTTCG	59.73	TTATTGAAACAGTGACCGGTTG	59.9
AGGS0968	EST	FS977788	Arachis hypogaea	tc	10	180	TCGCCTTCTTAAGGTCTGTCTC	60.02	TTTGAAGTGTCCGTTCCAAAC	60
AGGS0969	GSS-singlet	DH966669	Arachis hypogaea	ga	26	207	AACTCTGGAAGTGGAGGATGAA	60.11	GTCACCGTCTAATCCAGCAACT	60.56
AGGS0970	GSS-singlet	DH964794	Arachis hypogaea	ag	22	258	GGTTGTGAAGGGATCAAGAAGA	60.48	TTTCTTTCACCCAATCACCTTC	60.33
AGGS0971	GSS-singlet	ER974573	Arachis hypogaea	ga	21	224	TGGGAGCTTTCAAATTCTTACG	60.59	CACGGGCTTAGTATTACTCCTCAT	59.94
AGGS0972	GSS-singlet	DH962554	Arachis hypogaea	ag	50	225	ATGCACCGATAGTTGCAGTG	59.75	CGACCGCATAAGAGATTGTGT	60.15
AGGS0973	GSS-singlet	DH964271	Arachis hypogaea	ag	46	214	GCCATATCGATCGAGGAATTAG	59.92	CCCACATTTCTTGTGATTGTGT	59.76
AGGS0974	GSS-singlet	DH962945	Arachis hypogaea	ag	15	198	CTTGACCAAGTCCAATGGTGTA	59.89	CATCCAACACTCTTCACACCTC	59.62
AGGS0975	GSS-singlet	DH967593	Arachis hypogaea	tc	25	184	TCTTCGCAATAAGGAAAGGTGT	60.13	GATTATGCAAAGGCAGTGGATT	60.34
AGGS0976	GSS-singlet	DH964663	Arachis hypogaea	ga	24	203	TTGACTAAACGTGGCCTACAAG	59.33	TCGGTCACAATGATCAAGTTTC	59.98
AGGS0977	GSS-singlet	DH965302	Arachis hypogaea	ag	16	189	GTGTTTGATTGAGCCTTTGTCA	60.15	ACACGCACGAGATACATAGTGG	60.08
AGGS0978	GSS-singlet	DH964655	Arachis hypogaea	tc	25	180	TTTCCTTCCTTCTCCTTTGTCT	58.51	TCTAGAAGAGGAGGATCAGTAGGC	59.55
AGGS0979	GSS-singlet	DH962834	Arachis hypogaea	ag	18	189	GTTGCCTGAAAGGATTTACCTG	60	CAGCAAGTTGCATTGAGAATGT	60.31
AGGS0980	GSS-singlet	DH961913	Arachis hypogaea	ag	12	199	CATGCCTACTTACTACCGTCGAG	60.21	CGGCAGTGACAAGTTCTTCTAT	58.54
AGGS0981	GSS-singlet	DH964771	Arachis hypogaea	ga	23	202	TAAGAAATTAGGTTCGCGGAAG	59.76	GGCATTGAGGAATCAGTGAAGT	60.51
AGGS0982	GSS-singlet	DH962569	Arachis hypogaea	ga	47	218	GTAGTCTTCGGAGGCTGGTG	59.87	TGTCAATCGGAGTTTCGTATCA	60.5
AGGS0983	GSS-singlet	DH965158	Arachis hypogaea	tc	19	222	ACACGTAGAGGAGGAGGATACG	59.66	CCCAGCTTCTTGTTTGTCTTCT	59.92
AGGS0984	GSS-singlet	DH964892	Arachis hypogaea	ga	22	191	CCTCTTCGGCGATACTTTAAGA	59.88	AAGCATTATCCAGTTTGGTGGA	60.72
AGGS0985	GSS-singlet	DH964973	Arachis hypogaea	tc	21	221	TTTCTTCCACCTTATGGGAGAG	59.59	CTCTCACTCCTTGCTCCAATCT	60.02
AGGS0986	GSS-singlet	DH966871	Arachis hypogaea	tc	21	218	CTAAAGTCAGGTTCCGCTACCA	60.65	AAGCACTTCCGAGTAAGTCGTC	59.95
AGGS0987	GSS-singlet	DH966812	Arachis hypogaea	tc	16	202	AGAAAGGAAGAGCTCGTCAAGA	59.77	ATAAATGAGCCAAGGAAGCTCA	60.22
AGGS0988	GSS-singlet	DX509021	Arachis batizocoi	ag	13	229	TGTTTCCAGCATCAATAGCAAC	60.14	TCTCTCTCCTCCGTCACTCTCT	59.75
AGGS0989	GSS-singlet	DH965854	Arachis hypogaea	ag	19	215	CAGCAATTTCCTTCTACGATACG	60.15	CACCCACCAATACCACACTCT	59.75
AGGS0990	GSS-singlet	ER974549	Arachis hypogaea	ga	16	196	AAAGTTGGAGACGCTAGAGAGC	59.33	TCCATCATTCTCACACATCACA	59.97
AGGS0991	GSS-singlet	DH968243	Arachis hypogaea	ag	11	181	GTCAACTCAGCCACAGAGGTAG	59.02	CCCTATCATCATCATCTGCTCA	60.06
AGGS0992	GSS-singlet	DH965594	Arachis hypogaea	tc	13	197	CACCCTCAACCATTAGTCACAA	59.89	AGTAAGTGCGCAACATCACAGT	59.87
AGGS0993	GSS-singlet	DH965643	Arachis hypogaea	tc	13	206	AATTGTGCCCTAAACTCAAACC	59.42	CTACGAGAGTGGTTGGGTGACT	60.6
AGGS0994	GSS-singlet	DH963061	Arachis hypogaea	ag	12	198	AAGATGACACCGTGAAGAGGAT	60	CCTTAGTGAGGGTGGTGTCTTC	60.03
AGGS0995	GSS-singlet	DH964273	Arachis hypogaea	ga	46	209	GTTGGTGGTGGTCAATGCTAGT	61.22	GCAAAGCATTACCGTCAGATT	59.24
AGGS0996	GSS-singlet	DH964739	Arachis hypogaea	tc	23	207	AGGAGAATAAACCGATCTCGTG	59.62	TGAACACGACAGAAGAGAAGGA	60.03
AGGS0997	GSS-singlet	DH967919	Arachis hypogaea	ga	16	184	GATTCGCAAATCACAATGAGAG	59.71	GCTTCTTCTTCTCCTCCTTTGC	60.97
AGGS0998	GSS-singlet	DH961859	Arachis hypogaea	ag	14	262	CACCAACTTGTGTGTAGCAGAT	57.82	CCACACACACACAAAGGGTTAT	59.68
AGGS0999	GSS-singlet	DH962530	Arachis hypogaea	ag	57	259	AAGAATGCAGATGGCAGGTACT	60.16	GTCGAATTTATCACTTGCCCTA	58.27
AGGS1000	GSS-singlet	ER974477	Arachis hypogaea	ag	20	200	GTCTACTGAAATGGTGGCTTGC	61.04	TCTATTGCTGAGTCGCTCATTC	59.62
AGGS1001	GSS-singlet	DH965237	Arachis hypogaea	tc	17	231	GCTACTGAAACAAGGCTAGAATGC	60.76	TCTCTCTCAATCTCAGCCCATT	60.35
AGGS1002	GSS-singlet	DH962449	Arachis hypogaea	ga	13	184	TCCAAGAAAGCAGTGAGATCAA	59.99	CTGGAATGTTGGATGATGACAA	60.76
AGGS1003	GSS-singlet	DH961888	Arachis hypogaea	ga	12	189	GCTTGAAGAAGATCGAGCAAC	59.21	CTGAACCCGTCGTCTCTGTC	60.86
AGGS1004	GSS-singlet	DH966135	Arachis hypogaea	tc	22	200	GGACCTCGTTGTTCTTCATTCT	59.62	ACTCCACACTCACCCACATAAA	59.38
AGGS1005	GSS-singlet	DH967439	Arachis hypogaea	ag	25	197	CCAAGTTGGTATTCTCCAAAGC	60	GGGTTTGATTTGGGTGATTAGA	60.06
AGGS1006	GSS-singlet	DH964373	Arachis hypogaea	ag	22	206	ATGAGTGGTCATACGTGATTGG	59.74	CCATCTTCCATCTCATCTACCC	59.79
AGGS1007	GSS-singlet	FI317418	Arachis duranensis	at	19	174	GACCTGGAATCATGCATAACAT	58.79	CGCGACTCTCTGTTCAAACTTA	59.69
AGGS1008	GSS-singlet	DH962946	Arachis hypogaea	ag	15	188	CTGCTAGGCAGTGACACCAGTA	60.51	TGGAGGTCAGGGAATTCTTAAA	59.94
AGGS1009	GSS-singlet	DH961900	Arachis hypogaea	ga	12	197	ACATTTGACCTAAGCCCATGAT	59.73	AAGAAGAAGTCGAGACGAATGC	60.03
AGGS1010	GSS-singlet	DH964841	Arachis hypogaea	tc	22	244	TCTGCATGTTATGGACGATGAT	60.36	GATGGACATGAAGAATTGCTGA	60.08
AGGS1011	GSS-singlet	CC000347	Arachis hypogaea	tc	18	209	CAGCACCAATTAGGTTAGATTCC	59.07	ACCTACAACAGCAACAACAACG	60.13
AGGS1012	GSS-singlet	DH965547	Arachis hypogaea	ag	14	229	TTACCATGCCTAAAGGGCTAAC	59.54	CTCTTCGACCGTACTCCAGTTT	59.81
AGGS1013	GSS-singlet	DH962540	Arachis hypogaea	ag	53	203	AGGAAGGATAAGCAGGCAAAC	59.74	TGGCATAAGTCTTAGGGTTACAC	57.42
AGGS1014	GSS-singlet	DH964620	Arachis hypogaea	ga	25	201	GTGAAGTGGTGAGTGAGTGAGG	59.8	ATGTAGAGACGACACCCATGCT	60.96
AGGS1015	GSS-singlet	DH964782	Arachis hypogaea	ag	22	178	TTAGCCTCCACCCTTAATGAAA	59.96	TACAGCTCGTCAATCGGACCT	62.11
AGGS1016	GSS-singlet	DH967362	Arachis hypogaea	ga	16	209	TGTTGGATCAATGTCCTCTCTG	60.11	ACTACAACGCTTTGGTTTCTCC	59.7
AGGS1017	GSS-singlet	DH963600	Arachis hypogaea	tc	10	217	CCGACAGTAAAGTGCAATTAAGG	60.06	GTGGTTTGGAGAAGAGAGATGG	60.11
AGGS1018	GSS-singlet	DH965910	Arachis hypogaea	ga	10	196	GTACTGGCAATAATGGTGCTGA	60.03	CCAATTCAAAGTACACCTCTCCA	60.39
AGGS1019	GSS-singlet	DH966813	Arachis hypogaea	ag	10	185	TCATCAGGTGTCCTACCCTACC	60.25	AGCTCACCTGTGGGATAATAGC	59.64
AGGS1020	GSS-singlet	DH964306	Arachis hypogaea	ga	42	191	CCTAATATGCACTGATGGATGG	59.32	TGTGGCACAAGGTAAATATGTAGG	60.18
AGGS1021	GSS-singlet	DH962661	Arachis hypogaea	ga	32	213	TCCATGGAGCTGTTACTGTCA	59.3	GTGAACTCTAGCGGCGTAAAC	59.06
AGGS1022	GSS-singlet	DH961663	Arachis hypogaea	ga	25	211	AAGAAGATAGCGACGTGCTCAG	61.07	CGCTTGCAACTATACACGTCAT	60.21
AGGS1023	GSS-singlet	DH961780	Arachis hypogaea	ga	18	201	GAGGAGGAAAGAATCGAGGTC	59.27	GCTTCCTTCTCCTCTCTTCTCC	60.1
AGGS1024	GSS-singlet	DH963118	Arachis hypogaea	tc	11	275	CAAGGTCATTCACGTTCGAAAT	61.25	AATCCACAGTTCCACATTAGAGC	59.54
AGGS1025	GSS-singlet	DH965812	Arachis hypogaea	ag	11	217	GTTTGCAGCAACAGCAGTAGAG	60.25	CGACGGTAACGATGCTCTAAAT	60.51
AGGS1026	GSS-singlet	DH966860	Arachis hypogaea	tc	10	224	TTCACATCCCTCTCTCCCTCTA	60.2	GCAACACATGAGAATGTGGAGT	60.04
AGGS1027	GSS-singlet	DH964979	Arachis hypogaea	ag	20	195	ATCAGAGAGAGAGCCTTGGTCA	60.53	ATTTCGTTCTGGATCTCGTCTG	60.63
AGGS1028	GSS-singlet	DH966749	Arachis hypogaea	ag	17	202	TCTGTGATTCAAAGGAGTTTCG	59.35	GCAGTGAGTGAGAGAGAGCAGA	60.08
AGGS1029	GSS-singlet	DH967922	Arachis hypogaea	tc	17	295	GCTCAAAGCCTTGGATCCTT	60.71	TCTGAATGAATGCCTGAACAGT	59.74
AGGS1030	GSS-singlet	FI302839	Arachis duranensis	at	10	202	TTAATGCATATTCCTGCTGTGG	59.99	CTTGCAAACGTGTGCCTTATTA	60.18
AGGS1031	GSS-singlet	ER974459	Arachis hypogaea	ag	17	190	TGCCAATAGAGAGAACACTACCA	58.92	TCCAACTTCAGGAATAGTGCAT	58.72
AGGS1032	GSS-singlet	DH963052	Arachis hypogaea	ag	12	195	CGTGGTTTGGAGGAGAGAGAT	60.63	ATTACTGGCGGATTTAGCTCAG	59.78
AGGS1033	GSS-singlet	DH967030	Arachis hypogaea	tc	10	201	TCGTGTCTTCTTCTTCCTTTCC	59.86	AACAACAACTTCACTCGTTCCA	59.68
AGGS1034	GSS-singlet	DH964334	Arachis hypogaea	ag	38	200	TATCCAACCCAAGTCCAAGAAG	60.35	GTAGGGATGGTGGTCTCATTTC	59.7
AGGS1035	GSS-singlet	DH964541	Arachis hypogaea	ag	27	205	GTGAGTGTTCTTAACGGTGTCG	59.7	GGACACCTTCTTTCACCGACTA	60.53
AGGS1036	GSS-singlet	DH961687	Arachis hypogaea	ag	23	192	GCCCTATTAATGAGCTTTCAGC	59.4	GCCACAAACGGCTTGTTAAT	60
AGGS1037	GSS-singlet	FI317066	Arachis duranensis	at	17	210	TCCATGCGTTTATACTGGTCAA	60.38	TGCAGGTATGCATGACACAAAT	61.34
AGGS1038	GSS-singlet	DH965703	Arachis hypogaea	ga	12	162	CTTCACAATGGCATCATGCTTA	61.02	TTCTCTGTTGCTGCCTTAATGA	60.02
AGGS1039	GSS-singlet	DH965991	Arachis hypogaea	ga	10	204	AATCACCTCCACTTTGATCGAG	60.5	TCCCTCTTGGTTTGAGGATAAA	59.94
AGGS1040	GSS-singlet	DH961623	Arachis hypogaea	ag	34	203	GTTCAGACCGTCCAGTTATGGT	60.29	CAAGCAGTCGTTTAAGGGTAGG	60.17
AGGS1041	GSS-singlet	FI857048	Arachis duranensis	ga	10	181	GGAAGGGTCTGCAAATTCTCTA	59.72	GGATCTTTGGAATGACAAGCTA	58.33
AGGS1042	GSS-singlet	DH965223	Arachis hypogaea	ag	17	204	CGTGTCCTCCTCCTTGAAGATA	60.62	CTCACCCTCTCTCACACATCAG	59.9
AGGS1043	GSS-singlet	DH962988	Arachis hypogaea	ag	14	201	GAACCAACTGGGTATGAATCCT	59.22	AGAGCCTCTTCACACACTTCAA	59.14
AGGS1044	GSS-singlet	DH968110	Arachis hypogaea	ag	11	179	GGGTTGAATGGTTGAAGGTTG	61.51	AACACCATCGCGACACCTAC	60.99
AGGS1045	GSS-singlet	DH966502	Arachis hypogaea	ag	27	238	GCAATAAATGAGCCAAAGAAGC	60.23	ATGCAGAACATGAGACAACTCG	60.32
AGGS1046	GSS-singlet	DH967461	Arachis hypogaea	ag	12	201	TTTGTTGTGTGAATGGAAGCTG	61.09	CAGGAGTCAGGACCAGTTGTTT	60.58
AGGS1047	GSS-singlet	DH965634	Arachis hypogaea	ag	25	200	GCAATAAATGAGCCAAAGAAGC	60.23	ACTCTCCACACACACACACACA	60.16
AGGS1048	GSS-singlet	DH964666	Arachis hypogaea	ag	24	210	ATTGAATTTCGGAGCAGAAGAG	59.86	GCTGGAGATGACAGAAATCCAT	60.47
AGGS1049	GSS-singlet	DH967652	Arachis hypogaea	ag	22	197	TTGAATCTAACCCAACCCAAGT	59.74	CGGGTGTGAGAGTGAGATAGTG	59.79
AGGS1050	GSS-singlet	DH966198	Arachis hypogaea	ag	14	210	ACGTAGAGCGTGAAAGGATAGG	59.8	CTTCAGAGATTTCGGCATTCAT	60.58
AGGS1051	GSS-singlet	DH965704	Arachis hypogaea	ga	13	166	CCCTCTATTTGGTAAAGTGCAT	57.35	ATAGAAATGCAAAGGGCAGACA	60.98
AGGS1052	GSS-singlet	DH964237	Arachis hypogaea	tc	10	176	CCCTTATGTTCATCAACGTTCC	60.59	ACAGTGAGCAGCGAAGACAATA	60.08
AGGS1053	GSS-singlet	DH964375	Arachis hypogaea	ga	34	199	GATTGAAAGCGACCTACACTCC	60.14	TTGCTCTCCCTTCTCTCTTCTC	59.35
AGGS1054	GSS-singlet	DH966046	Arachis hypogaea	ga	27	200	GACACTGCTCCTCTCCTCTAGC	59.79	TCCACACTCATGCGTACTAACC	60.06
AGGS1055	GSS-singlet	DH964614	Arachis hypogaea	ga	26	249	AACCCTACCATCCACATACAAA	58.24	GAGCTGGCAGAGTTAGTTAGCC	59.7
AGGS1056	GSS-singlet	DH966327	Arachis hypogaea	ga	21	213	CGGCATGACCTACAATACAACT	59.04	TGTGCTCCTTCTTCTTCTTCTTC	59.29
AGGS1057	GSS-singlet	DH965394	Arachis hypogaea	ag	14	244	TTACCCTTCTCATTCACCTTCC	59.46	CGCTCTCATCTCTGACAACAAA	60.57
AGGS1058	GSS-singlet	DH963130	Arachis hypogaea	ga	11	292	TATACACTGGCCAACCTTAGCA	59.67	CGGTTCCAAATCCTAGAATCC	59.78
AGGS1059	GSS-singlet	DH962934	Arachis hypogaea	ga	16	194	TGAGAGATGGTGATGACAGAAA	58.29	CCTCTTTCCAACAGGCACTACT	59.81
AGGS1060	GSS-singlet	DH965344	Arachis hypogaea	ag	16	173	GAGCGAGAGAGAGAGAGAAAGC	59.26	ACGAATTGGGACTATCTTCTGC	59.62
AGGS1061	GSS-singlet	FI315952	Arachis duranensis	ag	16	217	GCTCTCATGTTTCACGTACTAAGC	59.52	CACACTCACACGCAGAAGAGAG	61.23
AGGS1062	GSS-singlet	DH965444	Arachis hypogaea	tc	16	202	CCAGTTGGATATGTTAGCACGA	60.02	TGTCACTGTCGTCTCGGTAGTC	60.37
AGGS1063	GSS-singlet	ER974429	Arachis hypogaea	ga	15	195	GAGAACTCACCGGAATTGAACT	59.62	CAAAGCCGTCATTACAACTACA	57.92
AGGS1064	GSS-singlet	DH967947	Arachis hypogaea	ag	14	211	TGCTAGGTCGCCACTGTTACTA	59.96	TAGCAATTCTGCAACAACAACC	60.17
AGGS1065	GSS-singlet	FI320461	Arachis duranensis	ga	10	208	TGTCTGTACCTTCCTTCAGCAG	59.54	CTCCTGCTCTCGTTTAACTTCC	59.54
AGGS1066	GSS-singlet	DH964796	Arachis hypogaea	ga	22	234	GGGAATGAGAGAGAGAGAGGAA	59.02	GATGTGGGACCTTACAACCTTC	59.74
AGGS1067	GSS-singlet	DH962887	Arachis hypogaea	ag	16	168	AGATGCTGAAGGAGTTTGAAGC	60.03	AAACCCTAATGAGAGGTTGGAA	59
AGGS1068	GSS-singlet	DH967868	Arachis hypogaea	ga	18	200	CTTAGACCTCAACAAGCCCAAC	60.17	GATGGACTAGCAGCAACAACAG	59.94
AGGS1069	GSS-singlet	DH965442	Arachis hypogaea	ga	16	217	CCCAGTAAGTTGTGCAAACAAG	59.71	ACCATGCTCTAAATTGGAATCG	60.33
AGGS1070	GSS-singlet	DH965808	Arachis hypogaea	tc	12	207	CTCCAGATCTTCTTCTCCCAAA	59.82	TCTGTTCGATTTCAGGGCTTAT	60.1
AGGS1071	GSS-singlet	FI294240	Arachis duranensis	at	12	220	TTTGCTCCTCCTTGAGGATTAT	59.22	TGGATTACTTGCGTGAGAAGAA	59.88
AGGS1072	GSS-singlet	DH963921	Arachis hypogaea	ag	11	193	TGCTCCCATGATCAGTAGGTAA	59.59	ACTCCCGAAGACAATGAAGAAT	59.1
AGGS1073	GSS-singlet	DH965753	Arachis hypogaea	ag	12	199	GCTTTGGTAAACATCCGATAGC	60	GAAGATTTGTCAGCATTCATCG	59.71
AGGS1074	GSS-singlet	DH966737	Arachis hypogaea	ga	11	195	ACCAGAGACCGTGATAGAGACC	59.63	AGCGTTCTTAAGCGACCTTCT	59.69
AGGS1075	GSS-singlet	DH967458	Arachis hypogaea	ag	10	211	ATGGGAGAATGTTGGTGGTATC	59.95	GCTGCCTTCTCAATCTGTCTCT	60.16
AGGS1076	GSS-singlet	DH964492	Arachis hypogaea	ag	29	184	AGAAGAAATGGCCTACTGGTGA	60.13	CTGTCATCTCCTTGCTGTAACG	59.94
AGGS1077	GSS-singlet	DH964660	Arachis hypogaea	ga	25	195	CAATCGCTTCCAGACACAGATA	60.27	ATAACATGAAACGAACCCATCC	59.95
AGGS1078	GSS-singlet	DH962897	Arachis hypogaea	ga	16	205	AGCAACTACCACTACCATGCAA	59.7	CGAGACTGATGATCCCAACC	60.47
AGGS1079	GSS-singlet	DH967637	Arachis hypogaea	ag	28	293	GGGTTAATTCAACATGGGTCTC	59.58	CAACACATGTCAGCATCTCGTA	59.79
AGGS1080	GSS-singlet	CC000401	Arachis hypogaea	ga	20	196	AGCTCCTTCTTCTTGTTGTTGG	59.92	TGATGGCATTGATGGAAGTCTA	60.47
AGGS1081	GSS-singlet	DH965266	Arachis hypogaea	ga	17	194	GAGGAAGAAGAGTGAGCTTGGA	60.13	ATCGTTCCTCTTCTCGTTGCTA	60.39
AGGS1082	GSS-singlet	DH965851	Arachis hypogaea	ag	11	236	GACCTGGGATTATCTTTCATGC	59.81	GGGTCCTGTTATGGTTTCTTGA	60.22
AGGS1083	GSS-singlet	CC000345	Arachis hypogaea	tc	21	294	GGATTCACATTTGACACAGGAA	59.84	GCAGAGACTCTACATTGAAACAAG	57.4
AGGS1084	GSS-singlet	DH965522	Arachis hypogaea	tc	14	216	TGAGCTTCTTCGACATTGTAGC	59.66	CCACGGCCCAAGTATACAATAA	60.94
AGGS1085	GSS-singlet	DH967671	Arachis hypogaea	ga	21	203	AGGATCCGGCAAGAATAAGAAT	60.29	TCACACACCTCATCACACACTG	60.7
AGGS1086	GSS-singlet	DH965578	Arachis hypogaea	at	13	192	TACGTGTGTGTGTGTGTGTGTG	60.07	AGCCTGTGTCATTGTTAGAATCC	59.54
AGGS1087	GSS-singlet	DH962766	Arachis hypogaea	ag	22	194	CTACCGAAGTGGCTGGTAGAGT	59.83	ATAATTGCCGGTATGAGTCCAC	60.1
AGGS1088	GSS-singlet	DH962857	Arachis hypogaea	tc	18	213	CCCTTCCTCTCTCTCTCTCTCC	60.09	CCACACTTGACCTATTTCAGCA	60.17
AGGS1089	GSS-singlet	DH967383	Arachis hypogaea	tc	20	179	CCCTACTCACAACAACACCAGA	60.07	TTAGGGACATTTCGGTCAGAAC	60.35
AGGS1090	GSS-singlet	DH965689	Arachis hypogaea	ga	12	215	CCAACCATGATCCATGATAAGT	58.65	GGTGTGCTGCATTAATCAAATC	59.48
AGGS1091	GSS-singlet	DH962008	Arachis hypogaea	tc	10	246	ATGCAAGCCATCACTTCACATA	60.53	TGCAACAAAGCATCTCAATAGC	60.4
AGGS1092	GSS-singlet	DH966119	Arachis hypogaea	tc	26	239	GCAGAGTATGAAAGTTCACTTGAG	57.4	TCAAATGACAGCAAAGAGTCGT	59.92
AGGS1093	GSS-singlet	DH964836	Arachis hypogaea	ag	21	274	TATGAGACACGACATGGTGGTT	60.3	GGGAGACTGAGATTAAGAGACAAA	58.1
AGGS1094	GSS-singlet	DH965022	Arachis hypogaea	ga	20	265	GCTCTATAAGTTCTGCCACCTG	58.17	TTTGCTTCCTCAAGGAACTTGT	60.28
AGGS1095	GSS-singlet	DH965310	Arachis hypogaea	ag	16	248	AGATAGCGAAGTGAGTGTGGTG	59.42	CTCTCTTCTGCCTCACTTGTCA	59.79
AGGS1096	GSS-singlet	DH965274	Arachis hypogaea	ag	17	219	TGAATTAGGGTGCAGTGGAGTA	59.63	GCATAGAGATACGAAGCAAACG	59.06
AGGS1097	GSS-singlet	DH964718	Arachis hypogaea	tc	24	236	TCAGTGCCAGATTTCCTACAGA	59.88	AGCCATGTCATCCATAACTTCC	60.22
AGGS1098	GSS-singlet	DH967983	Arachis hypogaea	tc	20	201	TTAGTGAAACGATGCGTTTAGG	59.32	TTGGCAGTGAAAGATGCTAGTG	60.44
AGGS1099	GSS-singlet	DH966228	Arachis hypogaea	ga	15	150	AAGGAGGAAGGTTAGGGACTTG	60	CCTCTCTCTCCTCCTCTCTTCC	60.09
AGGS1100	GSS-singlet	FI306859	Arachis duranensis	ga	14	204	ACTTGTTCAGCTGGCAATGG	61.24	ACACCTACTACATGCCCTGTGA	59.54
AGGS1101	GSS-singlet	DH968202	Arachis hypogaea	ga	19	199	ATAATTTCTGGAAGCCCAAGGT	60.2	TGCTTCCAAGACTTCAAACTCA	60.03
AGGS1102	GSS-singlet	DH966918	Arachis hypogaea	ag	20	276	CATGAACAATTACACCCAGTCA	58.4	CTTGTCAAACTCTGTGACTTAGCA	58.77
AGGS1103	GSS-singlet	DH964941	Arachis hypogaea	tc	20	210	GAAGAAGAAGCAAGAGAGAACACA	59.35	CCTTATGTGCCATTCAACCATA	59.72
AGGS1104	GSS-singlet	DH965185	Arachis hypogaea	tc	18	191	ATTCTCTCCGTCTTCCTCCTCT	59.85	ACGGGAAATGTGAGGGTTAAAG	61.42
AGGS1105	GSS-singlet	DH965306	Arachis hypogaea	tc	17	198	ACACATCATTTAGGCAATCACG	59.89	ACAATGTTGCTTACTGGTGGTG	59.96
AGGS1106	GSS-singlet	DH965906	Arachis hypogaea	ag	16	215	CCGTGGTCATGGTCATAATAAA	59.59	ACGGTCCCTACCAACAAACTAA	59.8
AGGS1107	GSS-singlet	DH968126	Arachis hypogaea	tc	12	194	CCGTCGGTAAACCCATTTAGT	60.12	GCAGGGAGGGAGAGAGTTAGAG	60.87
AGGS1108	GSS-singlet	DH964960	Arachis hypogaea	ag	20	202	GGGAGATGAGAGGGTTAGAGG	59.15	TATCACCATTGCAACAGTTTCC	59.87
AGGS1109	GSS-singlet	DH965707	Arachis hypogaea	tc	13	213	TCGTAACAGATTTGCCTCGAAT	60.98	GGCGAGAATGAAGATGTCGTAG	61.14
AGGS1110	GSS-singlet	DH966955	Arachis hypogaea	ga	22	242	CGTAGAAGCAAGGAGAGAACGA	61.04	CAGCCAAAGTCAATCACAAA	57.32
AGGS1111	GSS-singlet	DH966323	Arachis hypogaea	tc	17	137	CTGACTTTGGTTGTTGCGTTT	60.2	ATAGATGACTGGGTTGGAAAGC	59.49
AGGS1112	GSS-singlet	DH965357	Arachis hypogaea	ag	16	176	TCATTGAACTCTCTTGCCTGTG	60.43	CCCTGTTCAACAAGATTGTGC	60.54
AGGS1113	GSS-singlet	DH966484	Arachis hypogaea	tc	11	217	TAGCTGGGTGGATGAGACCTAT	59.98	TCACATGGACACTTGAAGACTTG	60.2
AGGS1114	GSS-singlet	DH964674	Arachis hypogaea	tc	24	205	TGAGGTTTCAAGGGATCTGATT	59.94	TCTGGAACAAACACAGCAGATA	58.43
AGGS1115	GSS-singlet	DH967340	Arachis hypogaea	tc	16	196	GGTTGAAGGTAGCTTTGATTGG	60	GGGAAGCACTTTACAGAAGGAA	59.76
AGGS1116	GSS-singlet	ER974509	Arachis hypogaea	tc	10	253	CCAGCCCTTATCACTTATCTGG	59.98	TAAAGCTGCTGGAATGGAACTT	60.26
AGGS1117	GSS-singlet	DH967386	Arachis hypogaea	ag	19	189	GTGGAGGTGATTGGTGAAGAGT	60.41	GGGATGAGAAATTCTTGACACC	59.81
AGGS1118	GSS-singlet	FI283252	Arachis duranensis	ga	11	203	AGGTGTTCCTCTGTGGTCAGTT	60.07	TGGTTATGGTTCTCTCATCTGG	59.05
AGGS1119	GSS-singlet	DH967419	Arachis hypogaea	ga	28	188	TTGATCAAATCCCATCGTGT	58.77	CTTTATTCTGCAGCTGTGCAAC	60.08
AGGS1120	GSS-singlet	DH962840	Arachis hypogaea	ga	18	200	CTCGAAAGAGGGAAGAAATCAG	59.48	TCCCTTCCTCTCTCCTCTATCA	59.42
AGGS1121	GSS-singlet	DH963068	Arachis hypogaea	tc	13	241	TAATGCCGAATAATGAGGGTCT	59.83	GGGTGAAGAGTGCAAAGAGCTA	60.92
AGGS1122	GSS-singlet	DE998775	Arachis hypogaea	at	13	199	CACTCCATCATCTAAGGGTCAA	59.05	ACCTATTTCCCAATCATCATGC	60.05
AGGS1123	GSS-singlet	DH964691	Arachis hypogaea	ag	23	202	CCGCTCTCTTTGATGAGTGAGT	60.95	GGCAATGATGAGTTGTGTTGTC	60.43
AGGS1124	GSS-singlet	DH967912	Arachis hypogaea	ag	19	211	CAAAGCAAAGAAGGGTAAGGAA	59.77	GCACAAGATAAACCACGAAATC	58.63
AGGS1125	GSS-singlet	DH961949	Arachis hypogaea	tc	10	201	GGTAACCCTAAGACGCGAAGAG	61.45	CGAGTGAGTGGATGAGAGAGAG	59.2
AGGS1126	GSS-singlet	DH962128	Arachis hypogaea	ga	19	199	CATCCCAACCAGTTTGTATGAA	59.72	GTCTTCTCCTCCTCTCAGCAAC	59.63
AGGS1127	GSS-singlet	DH964126	Arachis hypogaea	tc	10	206	CCTTCTGCAGATTCCAATTCTC	60.21	AGAGCGAATGGAACTTCTCTTG	60.02
AGGS1128	GSS-singlet	DH965656	Arachis hypogaea	ag	13	200	GTGAAGAGAAAGCCTGCAGATG	61.44	GCTGTAGGACTTGTCAAGATGG	58.87
AGGS1129	GSS-singlet	DH964713	Arachis hypogaea	ag	23	233	AATCTTCCTAAGAAGGCAAGAGC	59.56	GGGAAGAATAAACCATGAAGCA	60.31
AGGS1130	GSS-singlet	DH961855	Arachis hypogaea	ga	13	187	ACCGAGCGTAAGCTCTGATTAT	59.44	CCTTCTCTCCACCACTACCACT	59.66
AGGS1131	GSS-singlet	DH962924	Arachis hypogaea	ag	15	195	ATTTGGAACAAGCACTTCCCTA	60	AAGAAGAAGGGCCACAAAGAGT	60.63
AGGS1132	GSS-singlet	DH967662	Arachis hypogaea	ag	15	198	CATGACGTCCAGTGATATAGGG	59.34	CTCTTGTCAGCACCACCTCTTA	59.54
AGGS1133	GSS-singlet	DH967921	Arachis hypogaea	ga	23	209	CTGCAAGGTTGCATTTAGGATT	60.49	CTAGAACTCCTTGCGTCATGTG	59.94
AGGS1134	GSS-singlet	DH962784	Arachis hypogaea	ga	21	224	CCCTGACTTTGGGTTTGATAAG	59.87	ACAACAATTGAATGGGAGGTC	58.76
AGGS1135	GSS-singlet	ER974520	Arachis hypogaea	tc	18	231	TAGAGCGCGAAGTTTAGTGTCA	60.21	TGTGAATGGTGAAGGAAGAAGA	59.71
AGGS1136	GSS-singlet	DH961760	Arachis hypogaea	ag	17	199	CGGAACAGAGCTATAGGAACAGA	59.92	CAATGGGAGAAACCACACCTT	61.15
AGGS1137	GSS-singlet	DH965527	Arachis hypogaea	ag	14	200	TTCTACCTTTGTCCCAAGAAGG	59.63	AACTTTGGAGAATTGCTTGCTC	59.9
AGGS1138	GSS-singlet	DH964876	Arachis hypogaea	ga	21	193	ATGAATAAACGGAGCACGAAAG	60.49	TGGATACTCGTAAAGAGGTTTGC	59.68
AGGS1139	GSS-singlet	DH965238	Arachis hypogaea	ag	17	214	CAGAACACCAAAGCAGTTGAAG	59.95	TGGATCCAAACCCTATCGTATC	60.04
AGGS1140	GSS-singlet	DH963025	Arachis hypogaea	tc	14	188	TTAAGAGTCCCATGCATAACCA	59.47	GGGAAGAAGAAGAGAGGAGAGG	59.96
AGGS1141	GSS-singlet	CC000005	Arachis hypogaea	ag	10	219	ATGGGTAAAGGGTAGCTGTGTG	60.29	TCATCCAACCCTGCTTTAGTCT	60.13
AGGS1142	GSS-singlet	DH968219	Arachis hypogaea	tc	10	228	TACTCTCTCCCTCTCCCTCTCC	60.34	ACGAAATGGTAGACTTGCACCT	60.06
AGGS1143	GSS-singlet	DH967039	Arachis hypogaea	ga	18	194	CAAGTGGGATTTGTTGTAAACG	59.42	AAATCCAATACGTCGCTAAAGG	59.54
AGGS1144	GSS-singlet	DH963528	Arachis hypogaea	ga	15	199	CCGTCATATATGGGTTCCAATC	60.28	TAAATCTGTCACCGGAGTCCTT	60
AGGS1145	GSS-singlet	DH965840	Arachis hypogaea	tc	12	193	CCATTCACCGTACCTTTGAGAT	60.24	CGAACATTAGGCTCAAGAGGAG	60.38
AGGS1146	GSS-singlet	DH962863	Arachis hypogaea	tc	18	207	CTCTGGAAGTTGGAACCATCA	60.1	TCCTCATCAAGACGTTTGACAT	59.6
AGGS1147	GSS-singlet	DH962985	Arachis hypogaea	ag	14	197	AAGCAAGTGATGAGTCTGTGGA	59.91	GATGATGAGTCTGTTGCCATCT	59.17
AGGS1148	GSS-singlet	DH963062	Arachis hypogaea	ga	12	199	CGGGATCACCTGATACAGAGTA	59.08	GCCAACTCACACTCTCTCACAC	59.96
AGGS1149	GSS-singlet	DH966348	Arachis hypogaea	tc	16	207	CCGTATTACACTCATGCTTTGA	57.86	GTTCAACGGCTTATCTCGTTTC	60.14
AGGS1150	GSS-singlet	DH965657	Arachis hypogaea	ga	14	190	ACCCACCAAGGTAATGGTAATG	59.87	AAAGCATAGCCACTTGGAGACT	59.44
AGGS1151	GSS-singlet	DH965353	Arachis hypogaea	tc	16	215	TGAGACATTGGTGATTGGTTCT	59.45	GCAGAAGATTGATGTGTTGCAT	60.15
AGGS1152	GSS-singlet	DH962974	Arachis hypogaea	tc	14	198	GATCATCACCCGAAGGTTGTAT	60.08	GCAATAGTGACGACCAGGTGTA	60.06
AGGS1153	GSS-singlet	DH966800	Arachis hypogaea	ga	11	208	TGATGGAGTTGAATGAATGAGC	60.08	CCACGACAGGGACTTCCTATAA	60.37
AGGS1154	GSS-singlet	DH961795	Arachis hypogaea	ag	14	183	TTGCCATTCAGTTGTTCTCTTC	59.36	AGAAGGATTCATGTGCTTTGGT	60
AGGS1155	GSS-singlet	DH967640	Arachis hypogaea	ag	14	200	AAGATGACGTAGTGGCAGGACT	60.2	CCTAAATTCGAAACACGAACG	59.63
AGGS1156	GSS-singlet	DH965865	Arachis hypogaea	ag	11	193	AGAGGCATACACCAGGAGAAAT	59.13	GATGTGAGGAAGGTGGTAGGAC	59.86
AGGS1157	GSS-singlet	ER974487	Arachis hypogaea	ag	17	198	CGTGTGACACCTAGCTACCATT	59.19	CAGTGTGCCTTACAAAGAATCA	57.96
AGGS1158	GSS-singlet	DH965848	Arachis hypogaea	tc	10	273	CTCCCACGGTCTCTTTCTCTC	60.38	TGAGGAAACCCTGTTTACCTGT	59.9
AGGS1159	GSS-singlet	DH965904	Arachis hypogaea	ag	10	203	GTGTGGTTTGGAGGAGAGAGAT	59.6	GAATTACCGGCGGATACAGTTA	60.22
AGGS1160	GSS-singlet	DH964654	Arachis hypogaea	tc	11	239	GTGTCTTGTTGTGTCCGTATCG	60.47	AGGCAACAGAATGGAGAGAGAG	60.02
AGGS1161	GSS-singlet	DH965000	Arachis hypogaea	tc	19	199	GCACACACTCCTATGATCAACC	59.48	AGCTGCCTGAGAAAGACAAGTT	59.7
AGGS1162	GSS-singlet	DH962884	Arachis hypogaea	ag	16	187	ATAGCAGCGACAGCAACATTTA	59.94	CCCTCATTTCGAATTCACTCAC	60.86
AGGS1163	GSS-singlet	DH966738	Arachis hypogaea	ga	16	190	CGTTGAAGTGGCTAAGGTCTCT	59.94	CTCCGTCTTCTTTCGATGACTT	59.89
AGGS1164	GSS-singlet	DH968086	Arachis hypogaea	tc	15	208	GAGCCCTAAATTCGAACCCTAC	60.32	AGCAGCAGAGTATGACAGCAAC	59.71
AGGS1165	GSS-singlet	FI284008	Arachis duranensis	tc	19	200	CTGGTAGTGATAAGCGTGGATG	59.65	GTACCGAGAAGGAAACGACTTG	60.17
AGGS1166	GSS-singlet	DH965407	Arachis hypogaea	tc	15	300	TGATGAGATCTTTGGGAAGAGA	58.86	GGCCAAATCTTGGATCGTTT	61.18
AGGS1167	GSS-singlet	DH964890	Arachis hypogaea	ag	21	217	TTCCATCTACCTCGCAGAAAGT	60.26	TTACCCTTTCCCTCTCTGCTTT	60.58
AGGS1168	GSS-singlet	FI502287	Arachis duranensis	tc	17	214	TCAAAGCACTTGAAGCTGACAT	60.06	CCAAACCATAATAACCCACTTG	58.3
AGGS1169	GSS-singlet	DH961901	Arachis hypogaea	at	12	199	CCCATGTCAGCTTGAGATTCTT	60.63	GCTCAAATTCATACATGGGAGA	59.05
AGGS1170	GSS-singlet	DH962982	Arachis hypogaea	tc	14	200	AGAGAATGCTTCATGCGTGTT	59.9	CACTTGAGAGCATATCCGAAGA	59.48
AGGS1171	GSS-singlet	DH966420	Arachis hypogaea	tc	14	199	TCACTGTGATTCATTGGCTCTC	60.26	TTGATGACACACATAGCGACAA	60.18
AGGS1172	GSS-singlet	FI292495	Arachis duranensis	at	11	186	TTTGAGCTAGTCGGCCTAAACT	59.58	ACGAACCGCTCTGATACCACTA	61.05
AGGS1173	GSS-singlet	FI298440	Arachis duranensis	ag	10	204	GCCACGTGCTGTACGTATTAGA	60.21	CCTAAACCCTAGAGAAAGGAGAGC	60.25
AGGS1174	GSS-singlet	DH965120	Arachis hypogaea	ag	18	200	ATATATGCCGTCGGATGCTAAG	60.33	TACCAGAAGAATTGCTGGGACT	60.13
AGGS1175	GSS-singlet	DH966200	Arachis hypogaea	ga	18	191	AAAGAGGAGGGATGGAGAAGAC	60.08	GAGGAAGCCTTGCTACCATTT	59.74
AGGS1176	GSS-singlet	DH965009	Arachis hypogaea	ag	19	202	GAGAGAGATTGGGAGGTGAGAA	59.82	GTAACCACGCTTAATGGAAACG	60.75
AGGS1177	GSS-singlet	DH961738	Arachis hypogaea	ag	18	276	AATGGTGCTGTGTTTCATTGAC	59.9	AAATCATGCCCAGCTACCTAAA	59.99
AGGS1178	GSS-singlet	DH967429	Arachis hypogaea	tc	17	212	GATTCGTTACTGCCGGTAAATC	59.87	AGGAGAGACAAACGACGATAGG	59.77
AGGS1179	GSS-singlet	FI309231	Arachis duranensis	ag	11	202	CTACAAGGTCATCGTTGGATCA	59.99	CAGTGCCTCCTTCACATCACT	60.31
AGGS1180	GSS-singlet	DH965660	Arachis hypogaea	ag	13	198	TGGAATTTGTAATGAGGGAAGC	60.31	GCAGAGTCAGAGTCAGATCCAG	59.21
AGGS1181	GSS-singlet	DH965940	Arachis hypogaea	ag	10	190	AGAAGACGGGAAACAAAGAACA	60.14	CCTTCGATTCTTCTCCTTCCTT	60.19
AGGS1182	GSS-singlet	DH961933	Arachis hypogaea	tc	12	201	TCCAATTAGGAGGCTTGTCAAT	59.97	GAACGATGGTAACAAACCAACA	59.77
AGGS1183	GSS-singlet	DH963665	Arachis hypogaea	ga	12	215	GGGAGAGAGAAGAGCAGGAGA	60.22	CTCCCTCCCTTCCATCCTTT	61.67
AGGS1184	GSS-singlet	DH965100	Arachis hypogaea	ag	18	180	CTCTAGCAACCTTCCTTTGAGC	59.67	CAAACTTCATAACAGAGGCAGGA	60.65
AGGS1185	GSS-singlet	DH965400	Arachis hypogaea	ag	15	198	GCGAGAAACGCAATGACTACTA	59.56	CAACTCCATCTCCTCAAGATCA	59.28
AGGS1186	GSS-singlet	DH967160	Arachis hypogaea	ag	15	186	GGTTGCCAGAAACATCCTTAAC	59.88	CCAACGGTAATCGTACCCTAAA	60.12
AGGS1187	GSS-singlet	DH967997	Arachis hypogaea	ag	17	194	CTAGGGCTTGGAAGTGAGAGAA	60.01	GGTGCTGCTGTTACCGACTTAT	60.56
AGGS1188	GSS-singlet	DH963916	Arachis hypogaea	tc	12	205	GCTTTCATTACTGTGGCATTGA	60.14	CCCATATTCACGAGCTATCAAG	58.74
AGGS1189	GSS-singlet	DH965924	Arachis hypogaea	ga	10	236	GATTTGGCTGCATAAGTGCATA	60.12	CACCAGCAAGATGAACAGAGAA	60.43
AGGS1190	GSS-singlet	DH961766	Arachis hypogaea	ga	17	200	AGGAAAGGAACTCCAGTGACAG	59.78	TGCCGTTGTTTCTCATCTCTTA	59.88
AGGS1191	GSS-singlet	DH967156	Arachis hypogaea	ga	16	198	CTCTGAAGATGTCTTTGCTCCA	59.62	TTATCTCACCTTCACTCCCACA	59.59
AGGS1192	GSS-singlet	DE998595	Arachis hypogaea	at	12	249	GGGAACTACTCAAATGAAGATGC	59.15	GACACGTATTGGACTGTGAGATG	59.53
AGGS1193	GSS-singlet	DH964864	Arachis hypogaea	ga	17	181	GGGCTGCTCTTGTCTCTACTAGG	60.91	ACTCGTCCTCTTCTCCTCACC	59.86
AGGS1194	GSS-singlet	DH966486	Arachis hypogaea	tc	21	178	CCCTTAACACACACACAAGGAA	59.93	TTAGACCGAAAGGAGCGAGTAG	60.03
AGGS1195	GSS-singlet	ER974461	Arachis hypogaea	ag	21	207	CAGTCAAGAAAGAAAGCCACAA	59.53	ATGTTCTCTGCACAAACCTGAA	59.78
AGGS1196	GSS-singlet	DX514692	Arachis batizocoi	tc	11	200	TTGTGCGAAGGGTAAGATAGAA	58.9	TCATCTTCTTCCTGTGCTTGAA	59.99
AGGS1197	GSS-singlet	DH961769	Arachis hypogaea	tc	17	188	CGTCCTTCTTCTTGGTGAACTC	60.28	AGTCATCATTGAGCATCGTGAG	60.28
AGGS1198	GSS-singlet	DH965512	Arachis hypogaea	ga	14	199	CCCAATGTCTTGAGTTGGACTT	60.4	CTGTCAAACGGTCAAACCTTTC	60.91
AGGS1199	GSS-singlet	DH966470	Arachis hypogaea	ga	18	201	ATGGTACAGAGTGTTGGGTGAC	58.85	ACCACTTGAGACGCGATTCTAT	60.16
AGGS1200	GSS-singlet	ER974522	Arachis hypogaea	ga	14	185	CGTAGCGAGAAGCAACACTAAA	59.73	CCTAATTTCTCTCCTTCCCTCA	58.85
AGGS1201	GSS-singlet	DU132298	Arachis hypogaea	ag	22	192	AGGGCAATGTTTCCTAAGTTGA	60	AGGTCCATCCTCTCTTCCTCTC	60.21
AGGS1202	GSS-singlet	DH963994	Arachis hypogaea	ag	19	211	GTCTCCCTCCCATTTCAATTC	59.76	CTCTCCCTCTCTCCCTATCTCC	59.81
AGGS1203	GSS-singlet	DH965386	Arachis hypogaea	ag	15	202	CAACGGTGACTGAGTGATGAGT	60.22	CATGTCGTCGTTGCTGTTTATC	60.56
AGGS1204	GSS-singlet	DH965961	Arachis hypogaea	at	10	230	GGTTAATCAAGCGTTACGACAA	59.19	GCCGTGGCTAGTTTCTTATGAT	59.66
AGGS1205	GSS-singlet	DH964856	Arachis hypogaea	ag	21	224	GTCCTTGTCCTTGTTCTTGCTC	60.29	AAGGACTAACACTCCTCCTCAA	57.08
AGGS1206	GSS-singlet	CC000069	Arachis hypogaea	ag	10	199	CAGACAAACCAAGCCAATCTTT	60.51	TGAACTATCAAGGGCCAGAAGT	60.13
AGGS1207	GSS-singlet	DH963180	Arachis hypogaea	ga	10	210	ATGTTCATTACAGGCACCATTG	59.75	TGCAAGTCATGCACTCTCACTA	59.66
AGGS1208	GSS-singlet	DH964714	Arachis hypogaea	ag	23	205	CATGCTCGCGTGATAAGTGTA	59.91	GGGACTAAAGTGTCTGGTCCAC	59.9
AGGS1209	GSS-singlet	DH965319	Arachis hypogaea	tc	17	208	TTGGTTGGAGAAGAGTGAGGAT	60.11	ACAAGTGTATCTTCTCCGCTCA	59.01
AGGS1210	GSS-singlet	DH963270	Arachis hypogaea	ga	10	294	GGGAGAGAAAGATAGAGAGGAAGA	58.69	CTGAACTGAAACTGCAGTAAACCA	60.72
AGGS1211	GSS-singlet	DH965645	Arachis hypogaea	ga	14	192	GAACAGCTTTGTGGTGTGACAT	60.08	ACAGACATAACAGTCAGTTTCACC	57.34
AGGS1212	GSS-singlet	DH965098	Arachis hypogaea	ag	18	223	TTCATCCCTTCAATTAGCCATC	60.28	GTGACCGTAACTTCTCACACCA	60.07
AGGS1213	GSS-singlet	DH963275	Arachis hypogaea	tc	17	200	CATGGCAGTAGTAGCAGCAGAG	60.23	GTGACGTTGAGGGAGAGAGAAG	60.43
AGGS1214	GSS-singlet	DH964972	Arachis hypogaea	tc	20	232	TTTACTTCCCTTGCTTGAGTGG	60.63	ACTTCTGGGACAGGATGAGAAG	59.74
AGGS1215	GSS-singlet	DH967087	Arachis hypogaea	ag	15	194	TTATAACTCGGCGAATGTGATG	59.99	ACTGATGGATTTGGAAAGTGGA	60.72
AGGS1216	GSS-singlet	DH967782	Arachis hypogaea	tc	12	203	AAGTATGGACGGCTCTGATTGT	60.03	CAAGACACAGACACGCACTGTA	60.01
AGGS1217	GSS-singlet	DH966228	Arachis hypogaea	ga	18	223	ATGGAAGTGACGGTTGAAGTTT	59.91	CCTCCCTTCTCTTTGTCTTCCT	60.23
AGGS1218	GSS-singlet	DH965766	Arachis hypogaea	ag	12	201	CCAGTTTCCTTTCCATGTCTTC	59.98	CTTCATTTCTTCCCATTTGCTG	60.95
AGGS1219	GSS-singlet	DH964648	Arachis hypogaea	ga	24	198	CTTTCCTTGTAACCACCCAATC	59.74	TTAGGAAGCAGGAAGACCATTG	60.6
AGGS1220	GSS-singlet	DH961793	Arachis hypogaea	ag	16	217	CACAAACCTCTCTCCCTCTCAC	60.29	CACCCATTCTCTCCCTTTGTAG	59.99
AGGS1221	GSS-singlet	DH964332	Arachis hypogaea	ag	10	158	GATAATGGCGATGGTGATGAG	60.31	CGCCCAGACTCCTACTCTTCT	60.02
AGGS1222	GSS-singlet	DH965432	Arachis hypogaea	tc	15	226	TATTCCAACTGAGCCATGAACA	60.5	AGGAGCACAAATACAATGCACA	60.56
AGGS1223	GSS-singlet	DH964970	Arachis hypogaea	tc	20	195	ATGGTTTGAGTGAAGGGAAAGA	59.98	CTGAAGACGAGAGAAGGTGTGA	59.64
AGGS1224	GSS-singlet	DH965653	Arachis hypogaea	tc	14	219	AGAAACTCTACTGCGCCATACC	59.81	GGTTGCTGAGGCTAGGAGTAGA	60.04
AGGS1225	GSS-singlet	FI282684	Arachis duranensis	ga	10	216	TTGAGGTGATTGGTGAAGAGAA	59.71	AGGATTGCACAATAAGGGCATT	61.87
AGGS1226	GSS-singlet	DH964785	Arachis hypogaea	ag	22	203	CTTGGTGGGAGTTATGATGGAT	60.07	GAATTCCCTAGCCTCTCAGGAC	60.58
AGGS1227	GSS-singlet	DH965739	Arachis hypogaea	ag	12	201	TGGCAAGAGCTCAGCATAAATA	60.01	CTGTAAACGTCCCATGTCTCC	59.46
AGGS1228	GSS-singlet	DH965597	Arachis hypogaea	tc	14	211	AACAAGTGCAGCAAGTCACG	60.1	TGGCTTGAGATGTTTCTGTCAT	59.74
AGGS1229	GSS-singlet	DH966786	Arachis hypogaea	tc	13	211	ACCATCCTCTGCTTGAGACTGT	60.32	GCCGTTTATAGCATCCATCAAT	60.19
AGGS1230	GSS-singlet	DH962888	Arachis hypogaea	tc	16	225	ACATCTCCTTCACCGGTATCAT	59.72	GCATTCGAATTCGTCTATAAGG	57.93
AGGS1231	GSS-singlet	DH965782	Arachis hypogaea	ag	11	198	CTTGCAATTTGGGAGCATCTAT	60.46	TAGGGAGACCAAGGAATTCTGA	60.07
AGGS1232	GSS-singlet	DH966120	Arachis hypogaea	tc	10	224	CGCATCATTGTATTTCCTCTCA	60.1	ATTGAAGCTTGTGCTCTGATTG	59.52
AGGS1233	GSS-singlet	DH962919	Arachis hypogaea	ag	15	223	GTACCACCATGGCACCTTCT	59.85	TTCATCACTCACATCTACCTCACA	59.66
AGGS1234	GSS-singlet	DH966870	Arachis hypogaea	ga	17	203	GTAGGGTCGCTATCATTGGTTC	59.86	CTCACCAACTCTACCACATCCA	60.03
AGGS1235	GSS-singlet	DH965922	Arachis hypogaea	ga	11	223	GTGCGTGTATTTAGGGTTGGTT	60.17	TTGGAGCAAGGATAAGAAGTCC	59.72
AGGS1236	GSS-singlet	DH966438	Arachis hypogaea	tc	16	260	GGATGTCCATTTCCAAGAGAAT	59.29	TTTGGTTAGAGTCTCGTGCTGA	60.05
AGGS1237	GSS-singlet	DH965801	Arachis hypogaea	ag	11	204	ACCCGGTGATTATGTTCATAGC	60.1	ATAATTAGGCCGAGGAGGGATA	60.15
AGGS1238	GSS-singlet	DH965326	Arachis hypogaea	ga	16	284	CTTTCCTAATACGAGCAACACA	57.17	CGTAGGGAGAGAAAGTGAAAGA	57.75
AGGS1239	GSS-singlet	DH965538	Arachis hypogaea	tc	15	192	AACCTTCTCCCTCTTCATTTCA	59.21	TGGGTAAAGAGAGAAACGGAAA	60.1
AGGS1240	GSS-singlet	DH963111	Arachis hypogaea	ag	11	197	CAATGACGGCGAAGTATATCAA	59.99	ACGTCTCTCCCTCTTCATTTCA	60.25
AGGS1241	GSS-singlet	DH965029	Arachis hypogaea	ga	19	201	AGGACCGAGATGATGAAAGTGT	60	CTCACAGAATCTCCACCTACCC	59.99
AGGS1242	GSS-singlet	DH963021	Arachis hypogaea	ga	14	206	AGACAATGACGCACTCAGAGAA	60.06	GTCACTGTCTTCCTTCGACTCC	60.3
AGGS1243	GSS-singlet	DH961788	Arachis hypogaea	ga	16	195	AGTGTTTGAACAGAAACGCAGA	59.96	TGGGCTAACTTACACCAGGTAGA	60.06
AGGS1244	GSS-singlet	DH965315	Arachis hypogaea	ag	16	218	AACGTGCAGAATCTAGGGCTAA	60.28	GAGGAGAGAAAGAGCAGGGAGT	60.51
AGGS1245	GSS-singlet	FI320059	Arachis duranensis	ga	16	191	AAGTTCAAGCAAACCTGTTCCT	59.32	GGATCAGAAAGAAAGCGAATTG	60.2
AGGS1246	GSS-singlet	DH967987	Arachis hypogaea	ag	13	207	ATGGGTAAACACTCATGCATTC	58.84	ACCTTCACTCATGCATTTCCTT	60
AGGS1247	GSS-singlet	DH967174	Arachis hypogaea	ag	11	272	GAGGGAGAGAAGGAGAGAGAGAA	59.73	AGTTTGCAATACAGTGCACCAG	60.23
AGGS1248	GSS-singlet	DH964664	Arachis hypogaea	ag	24	249	TGAGTGGTGCTTACATTTCTATGG	60.41	GCCGATAACAAGAACCTCATCT	59.62
AGGS1249	GSS-singlet	DH965304	Arachis hypogaea	ga	16	213	GTGACTGTGCTCCATGATCTTC	59.73	ACCTCAAAGGCATCCTTGATT	59.95
AGGS1250	GSS-singlet	DH966796	Arachis hypogaea	tc	16	212	TCAAACGTTAAACCCTTCCTTC	59.52	CGGCAGGAATACCATCAGTAGT	60.39
AGGS1251	GSS-singlet	DH965552	Arachis hypogaea	ga	14	287	TTGGTTTGGCTACCTTCTTCTC	59.76	CTCTCTTCACCATAGCCGAACT	59.91
AGGS1252	GSS-singlet	DH965454	Arachis hypogaea	ag	15	190	CCCTAAGAGGAGTATCGAGAGGA	60.22	CACTCTTCCACAAGTCAGGTCA	60.33
AGGS1253	GSS-singlet	DH966725	Arachis hypogaea	ag	13	279	GATGCGATCTCTTTGAGGAACT	59.85	GCCACGTATGCACTCAATCTAA	60.16
AGGS1254	GSS-singlet	DH964925	Arachis hypogaea	tc	20	215	ACCAAGAACGAAGTAGCTGCAA	61.31	AAGTCATTGCTAGAGCCCATGT	60.16
AGGS1255	GSS-singlet	DH964638	Arachis hypogaea	ag	15	195	ATTAGGCACAGACACTGATCCA	59.62	AAGATTTGACATTGGTCAGACG	59.1
AGGS1256	GSS-singlet	DH965759	Arachis hypogaea	tc	13	195	CAGTGACCAGTCCTCACAAGTC	59.8	GAGCAGAGAGAGACACGTTCG	60.34
AGGS1257	GSS-singlet	DH966340	Arachis hypogaea	ga	19	208	TAAGAAACCACAGCATGAGACC	59.24	GCAAGCTGATCTAGATGCACAG	60.18
AGGS1258	GSS-singlet	DH961951	Arachis hypogaea	ga	11	277	AAGCCACTGTTACAGCAACAAA	59.85	CTTTATACTCGTGCGTGTTTCG	59.84
AGGS1259	GSS-singlet	DH961808	Arachis hypogaea	ag	11	215	ATACTGGTCGAGGGATTAGTGC	59.51	TCCTTGCATTCTCTGTGATTGT	59.74
AGGS1260	GSS-singlet	DH964207	Arachis hypogaea	tc	10	227	GATCATCATGCAGTTTGAAGGT	59.06	AGCAAGCAAAGACAGCCATAGT	60.45
AGGS1261	GSS-singlet	DH965854	Arachis hypogaea	ag	16	288	CAGCAATTTCCTTCTACGATACG	60.15	CCTTCGTTCAACTCTCTCAACC	60.28
AGGS1262	GSS-singlet	DH967436	Arachis hypogaea	ga	19	214	AGAGGGAAGAGAACACTGACCA	60.29	AAGGATTGCACTACGGGTTAAA	59.9
AGGS1263	GSS-singlet	DH965367	Arachis hypogaea	ga	16	218	TTATCTTTGGATGCTGTTGGTG	60	CGCAAGCGTTACCATTAGATTT	60.5
AGGS1264	GSS-singlet	DH963187	Arachis hypogaea	tc	11	200	CCTCTTCACTTATGCGAACTCA	59.52	AGTGACCACGAATGCAAACAG	61.14
AGGS1265	GSS-singlet	FI315628	Arachis duranensis	ag	17	190	CATGCAGTGACTCAATGAACAA	59.76	GGAACATTGAACCTGGAAATTG	60.57
AGGS1266	GSS-singlet	DH966441	Arachis hypogaea	ag	14	191	CAAAGAGAAGGGAGTGGAAGAA	59.86	CTCCTTCAATTCCAACGATAGC	60.1
AGGS1267	GSS-singlet	DH964978	Arachis hypogaea	ag	10	197	GGGTTAGTGGTGAGGGAGAGTA	59.5	CCGTCATCATCATCACTGAGTC	60.54
AGGS1268	GSS-singlet	DH968218	Arachis hypogaea	tc	10	216	CAATTTCAAGCCTTTCAACCTG	60.97	CTCTTGCTTCCTCCAAAGTTGT	59.92
AGGS1269	GSS-singlet	DH965598	Arachis hypogaea	ag	11	204	GTTTCGGTTTGGATTGGATAAG	59.72	GACGAGCATCTCTCTCCTTTGT	60.02
AGGS1270	GSS-singlet	DH962818	Arachis hypogaea	ag	19	230	AAAGAAGGGAGGGTTAGGTGTC	59.87	ACCTCTGCAACTCTCTCTCCAC	60.06
AGGS1271	GSS-singlet	DH967924	Arachis hypogaea	tc	13	203	GGATAAATCCGCCAATAAACTC	58.88	AGAAGTAGAGAGAGCGGGAGGT	60.04
AGGS1272	GSS-singlet	DH964670	Arachis hypogaea	tc	24	262	CAACTTCATACGCCTATTGCAT	59.17	GCAGACAACTGATAAGACATCCA	59.26
AGGS1273	GSS-singlet	DH961667	Arachis hypogaea	ag	22	249	TCTAGAGGGTTCTCAACCTTGG	59.74	CCCTCACTCTAACCCTTCATACA	59.53
AGGS1274	GSS-singlet	DH965466	Arachis hypogaea	tc	16	242	TGAAGGCATAGAGAGGAAGGAC	59.85	GGAGGTGATTGGTGAAGAGAAT	59.44
AGGS1275	GSS-singlet	DH965330	Arachis hypogaea	ga	17	222	GGGTCTTTCCATTCATCAATTC	59.65	GGAATCCACAAGTTCCAGAATC	59.81
AGGS1276	GSS-singlet	DH964191	Arachis hypogaea	ag	17	186	GCGAAATTGGAACAGTAAGAGG	60.13	GCAAGCCTACCAAGAGAAAGAA	60.02
AGGS1277	GSS-singlet	DH961689	Arachis hypogaea	ag	23	202	CACGAAAGATGAGAGCTCAAAG	59.26	AGCAAGACAGCGAAAGGTTATC	59.92
AGGS1278	GSS-singlet	ER974436	Arachis hypogaea	ag	22	205	AGCAAAGGGAATTACCAGCTC	59.74	CAAAGAACAGGGACACATACCA	59.89
AGGS1279	GSS-singlet	DH965701	Arachis hypogaea	ag	12	199	AAGAGGACAACAGCTGCTAGAGA	59.85	CAACGCATTACCGTCAGATTTA	60.02
AGGS1280	GSS-singlet	DH963598	Arachis hypogaea	tc	21	189	TTGAAGCTCTCCTTTCTCATCC	59.96	TTTGCTATTTAGGTCGGACTCG	60.61
AGGS1281	GSS-singlet	DH968148	Arachis hypogaea	ag	18	213	ACGCGATTGGATAGAATAAGGA	59.96	TTCTAGGTCTTCCTCTGCCTTG	60.01
AGGS1282	GSS-singlet	DH967147	Arachis hypogaea	ag	11	202	TAGATCTGGAACCGGAGAAGAA	60.2	TAATCAATGGGAGTGACCGTTA	59.34
AGGS1283	GSS-singlet	DH964848	Arachis hypogaea	tc	21	229	CGCAAAGTCCAAGTTCTGGTA	60.29	CTCATTGATAGCAAGGACCTGA	59.34
AGGS1284	GSS-singlet	DH967703	Arachis hypogaea	ag	18	237	CTGCAACCAACAGAAGAAAGTG	59.95	CCAATCTTCCAGACAACCATTT	60.22
AGGS1285	GSS-singlet	DH966460	Arachis hypogaea	ga	17	239	GGAGAAAGAGGAGGAGGAAAGA	60.31	CCTCCTCTGTGTGTCCCTCT	59.27
AGGS1286	GSS-singlet	DH962713	Arachis hypogaea	ga	25	207	GTGATTGGTGAAGGGTATTTGG	60.46	TAACGCCAGGATTGCACTCTAT	60.99
AGGS1287	GSS-singlet	DH965043	Arachis hypogaea	ag	19	198	GGAAGAAAGAAAGAAGGGAGGA	60.18	GATGACGATCTCGTTCTTCTCG	61.29
AGGS1288	GSS-singlet	DH962842	Arachis hypogaea	ag	18	211	GCTTGTCCTCAAGCAAAGAAGA	61.03	CATGATAAATTCGCAACTGACG	60.51
AGGS1289	GSS-singlet	DH965069	Arachis hypogaea	ag	19	210	GCAACCTATCAGATGTTCAGGA	59.2	CAGAGGATTCGTGAAAGAAAGC	60.37
AGGS1290	GSS-singlet	DH965504	Arachis hypogaea	tc	15	283	AGGAAGGAAATACGAACACGAA	60	TTCCCAAGTGACCAAACAAA	58.99
AGGS1291	GSS-singlet	DH967897	Arachis hypogaea	tc	13	227	AAACTGCTCTTCTCTCCACCAC	59.92	TTAACGGTAGTGATGGCTGATG	60.02
AGGS1292	GSS-singlet	DH963910	Arachis hypogaea	ag	11	173	GTTCAACTCATCTTGTGACTAAGG	57.12	TCTCCTTTCCCTCTCTCTCTCC	60.45
AGGS1293	GSS-singlet	DH962710	Arachis hypogaea	ag	25	186	TAGAAGGAGTGGAGGACAGAGG	59.87	GTCGATCGTCCTAAACTCATCG	61.01
AGGS1294	GSS-singlet	DH962751	Arachis hypogaea	ga	24	202	CCGATAGTTGCGATGGTGATAG	61.72	GGAGATTTAATGTCGGGCTTT	59.46
AGGS1295	GSS-singlet	DH962740	Arachis hypogaea	ag	23	246	GGTTCTCCAAAGATGTGTCTCA	59.19	ATGAGGTCCGCTGTTACTTGTT	60.06
AGGS1296	GSS-singlet	DH962814	Arachis hypogaea	ag	19	300	TATGCATAAACCGCAATAGGG	59.83	GGGCTTATTGATGAACGAACTC	59.97
AGGS1297	GSS-singlet	DH961688	Arachis hypogaea	ga	21	216	AAGCTTGGCAACATCTCTCAAT	60.27	GCCAGAAACCCACTACTGACC	60.93
AGGS1298	GSS-singlet	DH964981	Arachis hypogaea	ag	20	241	CCACTCTCTCAAACACAACCAA	60.19	GTCGACGATCTCAGGTCTTCTT	59.88
AGGS1299	GSS-singlet	DH967888	Arachis hypogaea	tc	16	177	GTTGCTCCGATTTCTACGTTTC	60.14	GCTTTGGTAAACATCCGATAGC	60
AGGS1300	GSS-singlet	DH963890	Arachis hypogaea	ag	14	216	CTCTCAAAGCAAATCCCTTCAA	60.71	GACCTCTGCCTTAGCTTGATGT	59.91
AGGS1301	GSS-singlet	DH964531	Arachis hypogaea	ga	28	211	TCCTCTTCATCTTCTTCTGCTTC	59.25	GCCTTGGCTACTAACTCAGCAT	59.94
AGGS1302	GSS-singlet	DH963022	Arachis hypogaea	tc	13	198	TACCATTGGATTTAGCGACAGA	59.61	GGCAGTGAGAGCAGACGAGA	61.9
AGGS1303	GSS-singlet	FI308002	Arachis duranensis	at	13	247	CCGCATTCCATTTGCTATATCT	60.31	GGGTAGGATAGAATGATACAACCA	58.35
AGGS1304	GSS-singlet	DX516063	Arachis batizocoi	ga	11	163	CGTCGAGTCTCCTACGATCAG	60.02	GGCTTCTCCTTCCCAGTCCT	62.03
AGGS1305	GSS-singlet	DH966044	Arachis hypogaea	ga	10	200	ATAGATTTCAAGGATGGGCTTG	59.46	TGGTAAGAGACCATGGCATAAA	59.47
AGGS1306	GSS-singlet	DH966657	Arachis hypogaea	ag	19	189	CACCTTCTCCTAGAGGCAAACA	60.78	GCAACGTCATCTTCTCCATACA	60.14
AGGS1307	GSS-singlet	DH965072	Arachis hypogaea	tc	19	187	TTGGTGAATGACTTAGGAACGA	59.61	ATGGGCAGAATGGTAAATGAAC	60.08
AGGS1308	GSS-singlet	DH965115	Arachis hypogaea	ga	19	228	GAAAGACCATAGCCACTAGATGA	57.53	AGGCATTCGTTCTGCTTATTCA	61.1
AGGS1309	GSS-singlet	DH968071	Arachis hypogaea	ga	18	258	GAGGAGGAAGAGATGATGGAA	58.26	CCTCCTCTTTGTCCTCTCCTTT	60.23
AGGS1310	GSS-singlet	DH965225	Arachis hypogaea	ga	18	225	CGGTGACAGACTCAGATGAAAC	59.77	TCGCTACTTATCCCGTTATCGT	60.01
AGGS1311	GSS-singlet	DH964828	Arachis hypogaea	ag	21	250	ACCGGTGGTGAATAGAGAGAAA	60	ACACACCACACCACCACCTAT	60.06
AGGS1312	GSS-singlet	DH965436	Arachis hypogaea	ga	16	259	CGGAATTAATTGTTAGGGACCA	60.07	CCACCACTACTACCATCGTCTC	58.6
AGGS1313	GSS-singlet	DH967863	Arachis hypogaea	tc	17	218	CGAAGACAAGTGGCGGTAGTAG	61.19	CCAATCCTTCAAACTCAACAAC	58.6
AGGS1314	GSS-singlet	DH965807	Arachis hypogaea	ag	11	208	TTCTCTTTCTGCCACTCTCACA	60.17	CATTCTAACCTCTGAGCCCAAC	60.13
AGGS1315	GSS-singlet	DH964613	Arachis hypogaea	ga	25	196	AGAATTATTCCAATGGGAGCTG	59.46	TATAGCTTCTGCTTGCAACACC	59.56
AGGS1316	GSS-singlet	DH965134	Arachis hypogaea	tc	19	186	CCCTTGATTGTCTCTCTCTCGT	59.88	CTGTCACCGATTGTTTCCTGT	60.02
AGGS1317	GSS-singlet	DH962963	Arachis hypogaea	ga	15	259	AATGCGTGCACCTTCAGTAAC	60.19	TTGTGGTTCTGCTCTCTCAGTC	59.65
AGGS1318	GSS-singlet	DH963174	Arachis hypogaea	ga	10	238	TGAGAGAGTGGTGTCCTGTTCA	60.89	CAATACGCATAGATGCAAACAG	58.4
AGGS1319	GSS-singlet	DH965077	Arachis hypogaea	ga	19	215	GGAGGTGGAAGAGAAGGTGTAA	59.62	AATATGCCGACACATCTATCCA	59.32
AGGS1320	GSS-singlet	DH965700	Arachis hypogaea	ag	12	199	GAAGCAGTAGCAGCAACAGAAA	59.83	CTTTGTGGTTTGACAATTCGAG	59.65
AGGS1321	GSS-singlet	DH963340	Arachis hypogaea	tc	25	195	TCCTTCTCCCTCTTCACATCTC	59.82	AGAAGAGAGAGCCGCCGTAT	60.51
AGGS1322	GSS-singlet	DH966970	Arachis hypogaea	ga	12	194	GTAACGGCTCATGATTCAAGGA	61.36	TTCCACATTCCCTTCACTCTCT	60.11
AGGS1323	GSS-singlet	DH961674	Arachis hypogaea	tc	24	195	AAAGCCAAGAAAGTGTTGAAGG	59.8	GCTTGTTCATGTTCCTGCATTA	60.14
AGGS1324	GSS-singlet	DH962210	Arachis hypogaea	tc	19	211	TGTGTGTGTGTCAGTGTGTGTG	60.21	CATGTAGTGTACACAGGCAAATCA	59.98
AGGS1325	GSS-singlet	DH965061	Arachis hypogaea	tc	13	182	TTTGAAAGACCCACACTCTCTC	58.43	GGTTTGGAGAAGAGAGATGCAC	60.26
AGGS1326	GSS-singlet	DH962726	Arachis hypogaea	ag	24	216	AGATCCGTTGCCACTATCCTT	59.98	GCGACGAGTTTCTCTCTCCTT	60.15
AGGS1327	GSS-singlet	DH965394	Arachis hypogaea	ga	16	217	AATGAGAAGAAGAACGGTGACG	60.66	TTGTGCTTGTTTGGTTTGAGTC	60.19
AGGS1328	GSS-singlet	DH963188	Arachis hypogaea	ag	10	201	TGATGGTGTCACAGTTGTACTCTT	58.7	CTTTCATTTCAGCTCCTCCAAT	59.72
AGGS1329	GSS-singlet	DH963176	Arachis hypogaea	ga	10	186	CGGTGGTGAAGAAAGAAGAGAG	60.41	CTGCCCTGTTGAGCAGTAGTTT	60.84
AGGS1330	GSS-singlet	DH964484	Arachis hypogaea	ag	29	195	TTCAGCAACTGCAATATAGTCG	58.15	GTTCACACTTCTCCACCACTTG	59.66
AGGS1331	GSS-singlet	DH961768	Arachis hypogaea	ag	17	292	AGAAGAATGGGAGTGCTTATCG	59.75	TAAATGGCTACCCGACCCAGT	62.79
AGGS1332	GSS-singlet	DH963201	Arachis hypogaea	ga	10	200	AGGGAGACCTCGAAGACAGAG	60	TATTTGTTCGCTCAGACGCTTA	60.04
AGGS1333	GSS-singlet	DE998537	Arachis hypogaea	ga	20	218	CCGCTATTGAGGAGAAGACACT	59.91	AACCAAACTCAACCCTTACCG	60.26
AGGS1334	GSS-singlet	DH962931	Arachis hypogaea	ag	15	198	AAGATGGGAAGAAGAGGAGAGG	60.2	ACAGCTCCATTCTTCTTTGTGG	60.66
AGGS1335	GSS-singlet	DH965064	Arachis hypogaea	ag	19	178	GATTCCTCTTCTGCCATGTTCT	59.72	TGGTCTCAACAGAATTGACGTT	59.64
AGGS1336	GSS-singlet	DH965270	Arachis hypogaea	ga	18	201	TTTAGTGCGATCATGAGATGCT	59.87	ATGCACTCACCATGTGGAAA	59.97
AGGS1337	GSS-singlet	FI294758	Arachis duranensis	at	10	235	GACGGTTTAATTTCGGTTTCTG	59.88	TCGTTTCCTCATATGCTAATGC	59.24
AGGS1338	GSS-singlet	FI301128	Arachis duranensis	ag	21	196	AGCCATAACTGTTCTTCCGAGA	60.26	ATCGACAGCTCTCACTCTCTCC	60.16
AGGS1339	GSS-singlet	FI286577	Arachis duranensis	at	12	227	TTCGCCTACGTGACTATGTTTG	60.19	TCCAACTTTCTTATCGTGTGTG	57.81
AGGS1340	GSS-singlet	DH965039	Arachis hypogaea	ga	20	197	CCCTAGTGCAAAGGAAGAAAGA	59.89	AGGATTTAGTGAAATGCGTCGT	60.03
AGGS1341	GSS-singlet	DH965167	Arachis hypogaea	ga	18	261	AGGCTGTGATGAGAAGAGGAAG	60.02	CCCACATTACACTGATTGATGA	58.35
AGGS1342	GSS-singlet	DH967858	Arachis hypogaea	tc	14	238	TGCAGGGTCAGAGCTAAAGATT	60.39	AGTTCGTTCACGTGCTGCTT	61.04
AGGS1343	GSS-singlet	DH961925	Arachis hypogaea	tc	11	145	GAATGATTCGAGTTCACAAGCA	60.26	GTCTGCCGCACCAGATATGTA	61.07
AGGS1344	GSS-singlet	DH965509	Arachis hypogaea	ag	14	199	TTTAGAGAGCCTTACCACCTTCC	60.13	GCACTAATCCCTCGATTCATTC	59.94
AGGS1345	GSS-singlet	DH965605	Arachis hypogaea	ag	13	199	AGGACCTGACATTGGTGGAGTA	60.8	TTGAAAGTGGGATGGTATCAGA	59.43
AGGS1346	GSS-singlet	DH966790	Arachis hypogaea	tc	12	168	CGTGTTGAGTACTTGAGTTGAAGA	58.63	GTGGTGGAGTAAGAGGGAGTGA	60.54
AGGS1347	GSS-singlet	DH964861	Arachis hypogaea	ag	21	215	TGTCACCCACTGCAACTACTCT	59.83	GGCACACGACTTCGTATTGTAG	59.7
AGGS1348	GSS-singlet	DH965206	Arachis hypogaea	ga	17	204	CCGCAGAGTTTAGGCTGACT	59.64	CAGAGCGGAGGATCTTTGTTAT	59.75
AGGS1349	GSS-singlet	DH962112	Arachis hypogaea	tc	11	229	CACACACACACACACATAAGCA	59.14	TGTGATTGGGTCACACTCTCTC	60.16
AGGS1350	GSS-singlet	ER974516	Arachis hypogaea	ag	11	224	CCTGGCCTATATCATCATCAAT	57.92	TGAGTGGATAATGAGGTGAACA	58.08
AGGS1351	GSS-singlet	DH962522	Arachis hypogaea	ga	62	221	GAGATACGCAGTGAATGGAGTG	59.76	AGCAAAGCTCTTCGAATGTGA	60.15
AGGS1352	GSS-singlet	DH964611	Arachis hypogaea	ag	25	202	TCAGATGAAACTGCAAGGGTAA	59.75	TTGCTGCTTATCCTATTACTGTCG	59.84
AGGS1353	GSS-singlet	FI294834	Arachis duranensis	at	15	192	TATTGGGAATTGGGTACACACG	61.71	AGCTTCGCTTTGGGACATTT	61.12
AGGS1354	GSS-singlet	DH963283	Arachis hypogaea	tc	10	247	AAATCATGGAAGGTTGGTGTTC	60.1	GGTGACCAACACAACAACTAGC	59.57
AGGS1355	GSS-singlet	DH965130	Arachis hypogaea	ga	19	180	TTAGACCGAAAGGAGCGAGTAG	60.03	TTACACCCTTTAACACACACACG	59.87
AGGS1356	GSS-singlet	DH961816	Arachis hypogaea	tc	16	187	TTGTTGAATGTCTCCAGAATGG	59.97	ATTCACACAACCACCCACATTA	60.01
AGGS1357	GSS-singlet	DH965361	Arachis hypogaea	ag	16	238	CCATTGAGACTGAGCCTTGATA	59.34	GTTCAAGCCTAGGGTCCTTTCT	60.13
AGGS1358	GSS-singlet	DH965754	Arachis hypogaea	tc	13	250	TTCTCGATTCTCCGATGCTTAT	60.19	TCTCAGCGAGAGAGGAAGAGAT	59.86
AGGS1359	GSS-singlet	DH964780	Arachis hypogaea	ga	22	290	CACATTCTCTGCCATTGAACAT	60	TGGTAGACCAAAGAAAGCTGAA	59.02
AGGS1360	GSS-singlet	DH967883	Arachis hypogaea	ag	18	210	TCCTCTATTCGAAACTCCCAAA	60.07	TATCCCGTTACTGTCGTTGTTG	59.92
AGGS1361	GSS-singlet	DH964635	Arachis hypogaea	ga	25	234	TGCTTGAGAGCAAATCAACAGT	60.06	CCTCTTCTCTTTCTACCCGTTG	59.41
AGGS1362	GSS-singlet	DH964805	Arachis hypogaea	ag	22	235	GTTGGGAGGTAACCCGATAAAT	60.3	TGACTGAGAGTGATCCAGACCT	58.9
AGGS1363	GSS-singlet	DH965207	Arachis hypogaea	ga	18	191	GACAACGTGTAGTAGCGACAGC	60.01	TTTCGCTGGTAAATCCGATAGT	59.99
AGGS1364	GSS-singlet	DH965920	Arachis hypogaea	tc	11	226	TGACACAGTGCACAGAAACAAA	60.38	TGGGTAACTGCACCTGTAAAGA	59.67
AGGS1365	GSS-singlet	DH964513	Arachis hypogaea	ga	29	189	GATATTGAGGTATGGCGTCGTT	60.23	TTCAGATGGCAGTAAGTGTTGC	60.31
AGGS1366	GSS-singlet	DH964933	Arachis hypogaea	ga	20	182	TAATCCAACTACTGCGCCAACT	61.02	GCATTCGATTCTCTCTCTCTCC	59.56
AGGS1367	GSS-singlet	DH964922	Arachis hypogaea	tc	22	173	CAAGTTCCCTTTCCCTCTTCTC	60.58	TTGGTCTAAGATAGGGCCAATG	60.32
AGGS1368	GSS-singlet	DH963196	Arachis hypogaea	ga	10	202	GTACAGTTGGCAGCTAGGGTTT	59.72	TTAGTTGCTGATGTGGATGGAG	60.13
AGGS1369	GSS-singlet	DH964777	Arachis hypogaea	ag	22	247	AACTGGTGAAATGGAGTGGAGT	59.9	TTTAACCTCCCTTGTGGGTATG	60.1
AGGS1370	GSS-singlet	DH965151	Arachis hypogaea	ag	18	198	CAAGGAGAGCTTGGACACCTAT	59.77	CAGGAGGATACTTCCTGAGCAT	59.74
AGGS1371	GSS-singlet	DH964332	Arachis hypogaea	ag	38	225	GGAGAGTAGGAGTTTGGGACAA	59.62	CAACACAATTTCCCTCTTCTCTC	59.27
AGGS1372	GSS-singlet	DH965470	Arachis hypogaea	ga	15	239	GCTAGCTAGGGTTCTTCAGCTT	58.53	ATCACAGCAAGGTTCACCTCAT	60.94
AGGS1373	GSS-singlet	DH963073	Arachis hypogaea	tc	12	228	GCCACTATTATCCCACCCATTA	59.94	ACCATGTTCTCATCAACCCTCT	59.86
AGGS1374	GSS-singlet	DH963930	Arachis hypogaea	ag	22	184	GTCATTGTCTTTGCGGGAAC	60.5	TGCGTCAATATCCTGTCAGTCT	59.76
AGGS1375	GSS-singlet	DH966695	Arachis hypogaea	ag	17	199	CATCCTTCATCAGAGCAGAACA	60.4	TCTCCATCTTCATCTTCCCAAC	60.44
AGGS1376	GSS-singlet	DH965132	Arachis hypogaea	ga	23	241	GGGAAGAAGTGGAACAAACAAA	60.37	CGCTCTACACTCCTTCTCCTTC	59.66
AGGS1377	GSS-singlet	DH962681	Arachis hypogaea	ag	29	130	GTGCATACCAAGTGTTTGATGA	58.56	CCGGAAGGTGATGATGAATAGT	60.21
AGGS1378	GSS-singlet	DH964536	Arachis hypogaea	tc	27	263	TGGTACTATCCCGCCATAATTT	59.61	GGGTTAATTCAACATGGGTCTC	59.58
AGGS1379	GSS-singlet	DH964893	Arachis hypogaea	ag	21	187	GACAAAGGGAAAGAACAATGGA	60.33	AGAGAATTGAGTGATGCCCTTT	59.24
AGGS1380	GSS-singlet	DH965708	Arachis hypogaea	ga	13	202	CAAGTACTAATTCACGGTCGACAA	60.44	GGAATTGCTTAACGGATTGAAG	59.97
AGGS1381	GSS-singlet	DH962512	Arachis hypogaea	ga	69	197	TGGTAAGCCAGTTTATGCATTC	59.15	GTAGAAAGCAGCTCCAGGTTGA	60.92
AGGS1382	GSS-singlet	CC000340	Arachis hypogaea	ga	37	286	TTCTACTTTCTAGACAGGGAAAGC	57.55	CTTGAGCCCAACGGTTGTTT	62.33
AGGS1383	GSS-singlet	DH964638	Arachis hypogaea	ag	25	200	AGAGTGACCACCGACAAAGAAT	60.04	CTGCATCAGAAAGTCACAAACC	59.78
AGGS1384	GSS-singlet	DH965537	Arachis hypogaea	ag	14	205	GTTAGAGAGAGTGCGAGGGTGA	60.95	GTTTAATGGAACGCTGTGTTTG	59.56
AGGS1385	GSS-singlet	DH963119	Arachis hypogaea	ga	12	224	AAGGAGACCAAGAAGAGGGAAA	60.58	CCCAACCAACTGTTCTGTAAA	57.65
AGGS1386	GSS-singlet	DH967387	Arachis hypogaea	ga	11	191	GTCCGAAAGCAATCTAGGATGT	59.62	CTCTCACCTACGCTGCTTCAT	59.65
AGGS1387	GSS-singlet	DH965631	Arachis hypogaea	ga	14	208	TCCTGCTTGTCATCAGGAGTTA	59.88	AGAAGCATGGAAGGTTTGCTT	60.26
AGGS1388	GSS-singlet	DH963115	Arachis hypogaea	tc	12	200	TAATTATTGCTTGGGTGGGAAG	60.19	GAATATTGGAGCACATCGTACTG	58.67
AGGS1389	GSS-singlet	DH965366	Arachis hypogaea	tc	16	199	GCAGTGCAAGCGTTGATAACTA	60.46	CCTTATCTTCTGAAACGCCATT	59.63
AGGS1390	GSS-singlet	DH964397	Arachis hypogaea	tc	34	200	GCAATCATTAGTGCAATGCTGT	60.17	CTATTGATGGTGGTCGATGCTA	59.98
AGGS1391	GSS-singlet	DH963185	Arachis hypogaea	ag	10	213	ACAAGGAAGGAGCATGACAACT	60.17	CCTTCCTCTCTCTCCCTCTCTC	60.09
AGGS1392	GSS-singlet	DH965008	Arachis hypogaea	ag	19	171	GGGAGGGAGAAGGTTAGAAAGA	60.07	GCAATGGTTTACCGTCAGATTT	60.24
AGGS1393	GSS-singlet	DH964901	Arachis hypogaea	ga	20	273	GAGAACATGGTTCGAAGAAACC	59.98	CACCGTGTTGTTATGTTGTTCC	60.19
AGGS1394	GSS-singlet	DH967881	Arachis hypogaea	tc	12	197	CTCGTGTTCCTTCATAACCTGA	59.24	ACACCCGAATTCCATTCATAAC	59.95
AGGS1395	GSS-singlet	DH964586	Arachis hypogaea	tc	26	197	GCAAATCCGACGATAATCTTG	59.56	GGGTATACCAGATGTGGTTTGTG	60.4
AGGS1396	GSS-singlet	CC000272	Arachis hypogaea	ga	12	217	TTTGAGCCTTGCCACTTATCTT	60.26	CCAATCCTCTTCAATTGCTCTT	59.72
AGGS1397	GSS-singlet	DH965765	Arachis hypogaea	tc	12	201	GGTTCTAGTGTCGCTCTCTCGT	60.08	GAGGTCAGGTGCTCAGCAGTAT	60.85
AGGS1398	GSS-singlet	DH964360	Arachis hypogaea	ag	35	213	AACGGAAGAATGGTGTCAGAAC	60.4	TAGTGACCGGCAATGGTTTAC	59.88
AGGS1399	GSS-singlet	DH961771	Arachis hypogaea	ag	17	249	CGAAGCATCAGAATAATGCAAG	59.88	TCCTTCTTTCCTCCTCCTCTCT	59.96
AGGS1400	GSS-singlet	DH965465	Arachis hypogaea	ga	15	202	ATAACTCCCGGATCATGCAA	60.3	ATGTTGTCTTTCTCCCGATCTC	59.58
AGGS1401	GSS-singlet	DH965936	Arachis hypogaea	ga	11	197	GAACCTGCTTGATCCATTGAA	60.07	ATGGAAACTAGCCGTTGTGAGT	60.06
AGGS1402	GSS-singlet	DH965994	Arachis hypogaea	ag	10	214	GTGTGGTGGTGGTAGATGAATG	60.16	TCACACACTCTTCTCCTTGCAT	59.91
AGGS1403	GSS-singlet	DH965746	Arachis hypogaea	tc	13	178	CTAAGCTTGTTGCTTCCATTCC	60.26	GTTGTCTGCAAGAGGTTGTCTG	59.95
AGGS1404	GSS-singlet	DH964380	Arachis hypogaea	ga	34	179	CCACACACATTAACCCTCTTCA	59.89	AGCTGCGATTTGGAAGTTATGT	60.16
AGGS1405	GSS-singlet	DH962716	Arachis hypogaea	ga	24	211	GCAGAGTGAAAGTGGGAGTGTT	60.72	CATTACCGTCGGATAAATCCAT	59.94
AGGS1406	GSS-singlet	DH964429	Arachis hypogaea	ag	31	219	GTTCATGAATGTTGGCTCTTGA	60.12	AACGGAGAGTGAGTGACCAAGT	60.21
AGGS1407	GSS-singlet	DH967855	Arachis hypogaea	ga	22	204	TAGATGATGGCCTTTAGCTTGG	60.58	CTTATCTCACCCATCACCATCA	59.81
AGGS1408	GSS-singlet	DH966328	Arachis hypogaea	ga	19	195	TAGATGATGGCCTTTAGCTTGG	60.58	ATATCTCCCATCTCCATCTCCA	59.75
AGGS1409	GSS-singlet	DH964847	Arachis hypogaea	tc	22	193	AATTTGGTTAGGGCATTCCTTC	60.53	TGCTTTATCACCTTTGCTTCAC	59.41
AGGS1410	GSS-singlet	DH965038	Arachis hypogaea	ga	19	190	TCCAATAGTATCAAGCCAAACG	59.14	GTGATCCACTCCACGTTACCAT	61.06
AGGS1411	GSS-singlet	DH963253	Arachis hypogaea	tc	10	189	GCTGCAAACAGATCGTCAATTA	60.27	CCCAAGATAGGATCAACAGACC	59.83
AGGS1412	GSS-singlet	DH964177	Arachis hypogaea	ga	11	191	ATGTTTCTAAGTGGGTGGAAGC	59.53	TTTGGAGGGAGAAAGAAAGAGG	61.03
AGGS1413	GSS-singlet	DH964910	Arachis hypogaea	tc	20	196	GCAATTCACCTTTCCTCTGAAT	59.6	TTGCCTAGTAAGCAGAAAGCAA	59.34
AGGS1414	GSS-singlet	DH967051	Arachis hypogaea	tc	19	231	GCCACCTCTGTATCACTCAATTT	59.54	AGGCGAGAGAGAGAGAAACGTA	59.79
AGGS1415	GSS-singlet	DH964379	Arachis hypogaea	tc	34	204	TGGTATCACGGTGTGAAATCTG	60.81	TCAGTGCCACATTTCCTAAAGA	59.75
AGGS1416	GSS-singlet	DH964936	Arachis hypogaea	ga	23	202	CAGAGAGAGAGGGATTGAAGACA	60	CTCCTCACATCGCTAGAAGCTC	60.67
AGGS1417	GSS-singlet	DH963124	Arachis hypogaea	ag	11	180	TTCTCTTCTCTTCTCACACCCTTT	59.93	GGTTCCTAAATCTTCCATGGTG	59.7
AGGS1418	GSS-singlet	DH964879	Arachis hypogaea	ag	21	194	CCAAGTTTGTGTGTCTAACTGGA	59.2	CATCCTCGCATGTTCTCAATAG	59.73
AGGS1419	GSS-singlet	DH962936	Arachis hypogaea	tc	16	204	TCCGTCTCTCTCACTTGAACTC	58.67	ATTCCGATGAGGACCCATAGAC	61.43
AGGS1420	GSS-singlet	DH961871	Arachis hypogaea	ga	12	203	CACAAGCTCCTACGTATTGCAC	59.83	CGTCAGAATCTCATCACAGACG	60.85
AGGS1421	GSS-singlet	DH962492	Arachis hypogaea	tc	19	165	TTCCCACTTCAGATATAGCTTGC	59.77	CTCAGCTTTGATCTTTGCACTG	60.19
AGGS1422	GSS-singlet	DH965021	Arachis hypogaea	tc	19	191	AGAAGCGAACCAGATCAAGAAG	60.02	CCAATAGTGAAAGGCATCATCA	59.96
AGGS1423	GSS-singlet	DH963633	Arachis hypogaea	tc	13	214	CCGGACGGTAAATCAACTATGT	60.13	ATGAAGAGGAGGTTGTGATGGT	59.86
AGGS1424	GSS-singlet	DH963904	Arachis hypogaea	tc	10	197	GATTGCGACAACAATGAGAAGT	59.25	ACACTCAGGCCTAATTCCAAGA	60.13
AGGS1425	GSS-singlet	DH965323	Arachis hypogaea	ga	17	196	CATCAGCGCAGGATAAATCAA	61.11	CTGAAGGAGTTTGCAGGAACTT	59.92
AGGS1426	GSS-singlet	DH965462	Arachis hypogaea	ga	17	225	GAGCTGGTCTTGGAAGATTGTT	59.76	ACCGTGACCAGAGTCCATTAAC	60.29
AGGS1427	GSS-singlet	DH965846	Arachis hypogaea	ag	11	231	TGGAACATGAGGTTGTAGATGG	59.85	TTCCCTTCTCTTCAATCCATTC	59.53
AGGS1428	GSS-singlet	DH966686	Arachis hypogaea	ag	23	192	AAAGTGTGGGAAGCTCTGAGAA	60.42	TAGTGTCACTGCGAAGTTGCTT	60.12
AGGS1429	GSS-singlet	DH965155	Arachis hypogaea	ag	18	202	GAAGGTAAGAATGGTGGTCAGC	60	TCCCTCTCATCAGTCTCACTCA	59.99
AGGS1430	GSS-singlet	DH965598	Arachis hypogaea	ag	21	199	CGCACATAGCAGGAGAGAGAAT	60.91	ACAGCAAGGAGGATGATAGCTC	59.88
AGGS1431	GSS-singlet	DH966286	Arachis hypogaea	tc	18	190	TTCCTCTTCCTCTCTCCTTCTTC	59.61	AAGGGATAGAGTGGGAGCAAAG	60.96
AGGS1432	GSS-singlet	DH963669	Arachis hypogaea	tc	16	233	GCTTCTCTCCACCACTATTACCA	59.67	AAGAGAGGAAGGTGAGGAGGAT	59.72
AGGS1433	GSS-singlet	DH965127	Arachis hypogaea	tc	18	225	TGCTCTTCGTTTCTCCATTAGA	59.11	CAACGAAAGGCTATGAATGATG	59.61
AGGS1434	GSS-singlet	DH965448	Arachis hypogaea	tc	16	189	CCAACAAGGAGATGGTTGTGTA	59.89	AGTGTGAGCTCAACCTTGGAGT	60.35
AGGS1435	GSS-singlet	DH965902	Arachis hypogaea	ag	10	230	GATGACAATCTGCGATGACAAT	59.97	CGAACACTTTACCGTCGAATTT	60.4
AGGS1436	GSS-singlet	DH964802	Arachis hypogaea	ag	22	268	CTGATTCTCAAACCCACTCCTC	60.11	ATCTTCGCTTCGCCAATAAACT	61.4
AGGS1437	GSS-singlet	DH964978	Arachis hypogaea	ag	20	215	GGAGAGTAGGAGTTTGGGACAA	59.62	AAATCCTTCCCTTTACCACTAACC	60.01
AGGS1438	GSS-singlet	DH962728	Arachis hypogaea	tc	24	202	GTCGTCTCCTCTGTTCGAGTG	60.04	AGACAAGGAGGAGGAGGTGATA	59.21
AGGS1439	GSS-singlet	DH965231	Arachis hypogaea	tc	18	280	TTGCTGGCAGAGCTAATGATAA	60.01	CAAATTTGAGACCAACCCACAC	61.54
AGGS1440	GSS-singlet	DH962370	Arachis hypogaea	ga	45	209	GCTGTTGGTGGTGCAAGTAGAC	62.04	CACCAGTAAATTCGACGGTAAA	59.05
AGGS1441	GSS-singlet	DH964649	Arachis hypogaea	tc	25	228	GGTGGGCTCATGAGGTATTCTA	60.34	GTGCAAAGCCAAACTGAGACTA	59.56
AGGS1442	GSS-singlet	DH965404	Arachis hypogaea	ga	15	199	TTCTTGTTCTTCTCCATGCTCA	59.99	TGCACTACCTTCAATGTTACCG	60.05
AGGS1443	GSS-singlet	DH963760	Arachis hypogaea	tc	15	199	TAGAGAAATTCGACCCAACCTC	59.59	GTTGAAGATTGATGCCCTAAGC	60.1
AGGS1444	GSS-singlet	DH963202	Arachis hypogaea	ag	10	165	GGGATTGAGGAAGAAGGAGAAC	60.43	CTCCTCTTCTTTGCATCACCTT	59.89
AGGS1445	GSS-singlet	DH965200	Arachis hypogaea	ag	17	208	CTTTGACATTCTGCTTTCCACA	60.28	CCATGTTGGTCTTTCTAAATGC	58.63
AGGS1446	GSS-singlet	DH965474	Arachis hypogaea	ga	15	223	CCTTTGTGCTTTCAGACAATGA	60.28	GCTCCTTCTCTCTCGCTTCTAA	59.53
AGGS1447	GSS-singlet	DX509213	Arachis batizocoi	ag	13	195	GATGCAGTTCAAGAAAGCTGTG	60.06	CCTGCCTCTCCTCACCTATAAA	59.74
AGGS1448	GSS-singlet	DH962178	Arachis hypogaea	ga	36	200	ATGACGGAAGAAGAAGAAGAGG	58.99	CGGAGGGTGTTTCTGTGTATG	60.42
AGGS1449	GSS-singlet	DH964634	Arachis hypogaea	tc	25	209	AGGAAGGTGGTAGGGCACTAAT	60.25	CCTTCTCTTGGAAGCATACACC	60.13
AGGS1450	GSS-singlet	FI297221	Arachis duranensis	ag	30	200	GGAATCAAACACAGGATTCACA	59.84	GTGAACTGAGCACAAACTCAGTAA	58.63
AGGS1451	GSS-singlet	DH965033	Arachis hypogaea	tc	20	164	AAATCCCTAGCCTCTCAAGACC	60.1	GGGAAGTGTGTGGATTAGGAAG	59.86
AGGS1452	GSS-singlet	DH965282	Arachis hypogaea	ag	16	196	GGAAGGAGGAGAAACAGAGGAA	61.08	AATCCAACGGTAACTCTGTCGT	59.93
AGGS1453	GSS-singlet	DH965811	Arachis hypogaea	ag	11	207	CGGATGATTATGTCCTCCACTT	60.21	TCATTCACTTCCCTCATTCTGA	59.67
AGGS1454	GSS-singlet	DH965136	Arachis hypogaea	ag	18	202	GTAACAAGCACGCATTCAATCA	61.06	TCTGATTGACGAAGCATTCACT	59.88
AGGS1455	GSS-singlet	DH963938	Arachis hypogaea	tc	27	281	GAGCTGGCAGAGTTAGTTAGCC	59.7	GAAAGCTCTGATACCATGTCAGG	60.14
AGGS1456	GSS-singlet	DH965588	Arachis hypogaea	ag	13	199	CATATCACAGGGAAAGGAGGAA	60.31	CCCTCTTTGTGTTTCTCACCTA	58.37
AGGS1457	GSS-singlet	DH964304	Arachis hypogaea	ga	41	264	GTATTGATCGGCGCCTACATCT	62.52	GAATCTGATGTGGCAAATAGCA	60.1
AGGS1458	GSS-singlet	DH963943	Arachis hypogaea	tc	15	210	GGAAGGACAAGGAGAACCCTAT	59.84	AACCAGAACGCATACAGGTACA	59.56
AGGS1459	GSS-singlet	DH963203	Arachis hypogaea	tc	10	179	CATGTGCCACACTAACACCTCT	60.1	ATGAATCGTGACGTATCAGCAC	60.03
AGGS1460	GSS-singlet	DH961704	Arachis hypogaea	ga	21	181	CTCATAAGAGGCCTTCAGCATT	59.88	TCACGTGGCTGTAAATAGAACG	60.19
AGGS1461	GSS-singlet	DH962895	Arachis hypogaea	ga	16	208	CATGAGCGATGACAAAGATAGC	59.87	TCTGTCGCAAATTTGAGTTACC	59.27
AGGS1462	GSS-singlet	DH962426	Arachis hypogaea	ga	48	243	GATGAAAGGGAAGAGAGAAGAGG	59.85	TCCTTCCTTCTTTAGCTCGACA	60.49
AGGS1463	GSS-singlet	DH964991	Arachis hypogaea	tc	19	198	ACCAAGAAGACATGGGCTCTAA	60.13	CGAGGAAGAGAGAGAGTCCGTA	60.15
AGGS1464	GSS-singlet	DH962885	Arachis hypogaea	ag	16	206	GGCAGAAAGGGATGTTCGTACT	61.72	TGTGTCTGAGCTCACTTCCTTG	60.62
AGGS1465	GSS-singlet	DH964763	Arachis hypogaea	ag	22	299	ATCTCAAGGGATGGAAGTGAAA	59.94	CAAGGCAATTGTAAGAGATCCA	59.22
AGGS1466	GSS-singlet	DH964790	Arachis hypogaea	ga	22	185	GGAAGGGAGAGAGATAACGAGA	58.94	CTTCTTTCACTGCATCCACCTT	60.66
AGGS1467	GSS-singlet	DH962777	Arachis hypogaea	tc	21	202	ACTGTTAAGCAACCGGTAATGG	60.29	AGCCCATGGAATTAACTTCAGA	59.97
AGGS1468	GSS-singlet	DH964977	Arachis hypogaea	ag	20	216	CTAACCAACGAAGCCCATAGAA	60.48	TGATGAAATGAGCAAGTGGAAC	60.12
AGGS1469	GSS-singlet	DH965087	Arachis hypogaea	tc	15	214	TGAAGGAGGAGAAGAGAACGAG	60.12	TAATCCCGACACAGACAGAGAA	59.73
AGGS1470	GSS-singlet	DH961608	Arachis hypogaea	ga	39	180	GATGTGACGACGACCTAGACAG	59.79	CTCCTCACATCAACGTCGTATC	59.62
AGGS1471	GSS-singlet	DH961862	Arachis hypogaea	tc	14	198	GCTATTTCTTCCTCTTCCATTCC	59.61	ACCAAGCGCTAGAGTGGTGTA	59.95
AGGS1472	GSS-singlet	DH964986	Arachis hypogaea	ga	21	197	GAGTTACCGCTGTTGAGGTCTT	59.82	GCTCTGACGAACTCCAACAATA	59.38
AGGS1473	GSS-singlet	DH962893	Arachis hypogaea	tc	16	262	GGGTGGTCATAAGTTAGCTCAG	57.89	GCAAAGGAGAGAGAAGACGAGA	60.27
AGGS1474	GSS-singlet	DH964443	Arachis hypogaea	ga	32	218	TGATTTACCTTGAAGGAGGTTG	58.24	AGATTCCTCATTGTCTCCCAAG	59.58
AGGS1475	GSS-singlet	DH963294	Arachis hypogaea	ga	11	218	GAGGGAGAGGGTTAGGAAGAGA	60.2	AAATTCGAAGTGTGAACGCTCT	60.3
AGGS1476	GSS-singlet	DH962257	Arachis hypogaea	ga	28	203	GAGTTGGTGAGGGAAAGATTTG	59.98	GATCACAGAGGTGGAAACATGA	59.97
AGGS1477	GSS-singlet	DH966817	Arachis hypogaea	ga	20	208	AAATCAAAGCAAGGGATCAGAC	59.6	TTTGAGCTTCCTTTCCTACGAG	60.01
AGGS1478	GSS-singlet	DH965763	Arachis hypogaea	ga	13	217	AATCGATCTCATGACCATGTTG	59.82	ATGGGTGCTACGAATAAGGATG	60.22
AGGS1479	GSS-singlet	DH964891	Arachis hypogaea	tc	21	211	GTTTATCACACGGATGCGTCA	61.88	GGGAGACAACCCACCATAGTATT	60.35
AGGS1480	GSS-singlet	DH966697	Arachis hypogaea	tc	13	224	GCTATGCATTCTTACGATCAGG	58.88	TAAGAGTGTGTGTGTGTGTTGG	57.14
AGGS1481	GSS-singlet	DH964420	Arachis hypogaea	ag	32	185	CCATCGCGAGTGTATAAGAAAG	58.92	TCTTTGACACTACCATTGTGGA	58.13
AGGS1482	GSS-singlet	DH966678	Arachis hypogaea	ag	22	173	GGTGGTGGGTTAATAGCGATAG	59.76	CCTTCTCTCTCTTTCTCTTTCTCA	57.75
AGGS1483	GSS-singlet	DH965061	Arachis hypogaea	tc	19	201	TCTCTCTCTCTCTCGCCTTAAA	57.72	GAAATCCTTTGAAGGTTGTTGG	59.85
AGGS1484	GSS-singlet	DH965769	Arachis hypogaea	tc	12	290	TTTGCTCCAACTCCTCAATTTC	60.59	GCCGTAAAGCGAAGAATAACAA	60.6
AGGS1485	GSS-singlet	DH964570	Arachis hypogaea	ag	26	200	AGAGGAGTTCAACGATGGAGAA	60.25	CTAGTTTGCTATCCCACCCTTC	59.15
AGGS1486	GSS-singlet	DH964629	Arachis hypogaea	tc	25	195	TCAGCAGGTTAAGTGTTGAAGG	59.42	TTCAGATTTCCTAATGCTCCTG	58.47
AGGS1487	GSS-singlet	DH965543	Arachis hypogaea	ag	14	185	AAGAAGTGAACTAACCGCGAGA	60.42	CGCATACCATCATCTTGTGAAT	59.85
AGGS1488	GSS-singlet	DH967982	Arachis hypogaea	ag	11	228	ACCAACAAGACCACACAAGAAA	59.54	GCTCTCACCAATCACAACAGAA	60.3
AGGS1489	GSS-singlet	DH962503	Arachis hypogaea	ag	46	164	GGACGATTGAAGAAGATGGATG	60.83	AATCTCCAAACTATCCTTGGTG	57.24
AGGS1490	GSS-singlet	FI298839	Arachis duranensis	at	19	200	CAGGCTGACACGTGTATATCTCA	60.2	CAAAGAGGAGACTGAGAAAGGA	57.79
AGGS1491	GSS-singlet	DH965213	Arachis hypogaea	ag	17	252	ATGGTGAACCACACAGAGTGTC	59.93	TGCACCTTCTCTACTTGTGGAA	59.91
AGGS1492	GSS-singlet	DX511449	Arachis batizocoi	ga	19	221	GAAGAGACGAATTTGAGGGAGA	59.83	CCTCTGTGCGACATGACTCTAA	60.45
AGGS1493	GSS-singlet	DH964849	Arachis hypogaea	ag	21	191	GGCGAGAAGAGTAGAGGGTTAG	58.69	CTTCAAATCCAGGCTCAACTTC	60.24
AGGS1494	GSS-singlet	DH965209	Arachis hypogaea	ag	17	204	AGTGGGCCAAACAGACCTAAA	60.89	GCGATAGTGTCGAAGACAAGC	60.04
AGGS1495	GSS-singlet	DH964650	Arachis hypogaea	ga	25	190	TTCTTCTTCCTCCCTCTCTGTC	59.07	CTTCACACACAATCAGCTCACA	59.95
AGGS1496	GSS-singlet	FI289919	Arachis duranensis	at	14	239	TGGAAATTTGGACACCTACTCA	59.47	TCCCTTTCACATTCCATACTCA	59.43
AGGS1497	GSS-singlet	DH965662	Arachis hypogaea	ga	13	241	GTGCATGCTCAGAGAGAGAGAG	59.5	TGAGAGGAGACGCAATATTCAA	59.85
AGGS1498	GSS-singlet	DH965771	Arachis hypogaea	tc	13	185	CTCTGTTCCCACCACTCTCACT	60.73	TCTTCTTTGAATACGCGAGAGA	59.25
AGGS1499	GSS-singlet	DH965903	Arachis hypogaea	ag	10	203	AGCCAGAGGCTTTATATCAGCA	60.37	AGCCATTATCCCACGTCACTAT	59.75
AGGS1500	GSS-singlet	DH964887	Arachis hypogaea	tc	22	213	GATGTTTGTGAACCCTCTCTCC	59.98	AAGCTCTCGTCACGATATAGCA	59.16
AGGS1501	GSS-singlet	DH965453	Arachis hypogaea	ga	16	197	CCGCCATACCTAAACCCTAAAC	60.9	GTCGTATGAATGCTTCTTACTCCA	59.69
AGGS1502	GSS-singlet	FI291634	Arachis duranensis	ag	10	214	TAGTGGATGGTTGGCATTGATA	60.21	ACACACGTTGAATGTGATTGGT	60.2
AGGS1503	GSS-singlet	FI288079	Arachis duranensis	ag	31	222	AGAAAGTGGAGCAGAGAGATGG	60.02	CTCAACCACCCAGACACCAC	61.46
AGGS1504	GSS-singlet	DH964779	Arachis hypogaea	ga	23	220	TGGTCATATGCGACTGGATAGA	60.49	ACCGGTATCACGGTTTAGTGAA	60.64
AGGS1505	GSS-singlet	DH963837	Arachis hypogaea	ag	20	180	GGTGCCATGATCATTGAGATTA	59.79	TCTTTATAAGCTGGGAGGAAGATG	60.11
AGGS1506	GSS-singlet	DH965161	Arachis hypogaea	ga	19	198	GAGGATCTTGGATCTTGGTGAC	59.94	CACCCTCACCACTAACTCCATT	60.28
AGGS1507	GSS-singlet	DH967154	Arachis hypogaea	tc	15	205	AGTCTCTCTTTCTTCGGGCTCT	60.15	GAGGAGCACTACCGTCATTACC	60.03
AGGS1508	GSS-singlet	DH967060	Arachis hypogaea	tc	12	222	TTTGAATCACGGAACTCTTGTG	60.15	GGCATCCTGGTCCTATACTCAG	59.98
AGGS1509	GSS-singlet	DH962314	Arachis hypogaea	ga	10	176	GAGAGGATAATGGAGCCTGAGA	59.81	TTCTCTCTCCTCTCCCTCCTCT	60.09
AGGS1510	GSS-singlet	DH965587	Arachis hypogaea	ag	13	222	TCAGACTGGCTATGCTTTATGG	59.38	GAGACGCGATTCTACCATCTTT	59.75
AGGS1511	GSS-singlet	DH965305	Arachis hypogaea	ag	16	201	AGCAGCACAGATCTAGCAACAA	60.22	CATCATCCTCCTTCTCCTTGAA	60.57
AGGS1512	GSS-singlet	DH965260	Arachis hypogaea	tc	16	221	CTTGTTTAGTGAAACGCTGCAT	59.47	ATGAAAGAGAGACTGCGAGGTT	59.53
AGGS1513	GSS-singlet	DH964929	Arachis hypogaea	tc	21	208	ATGCTTCTGCTTCTGCTTCTCT	59.94	AAATTATTCTGCGGTCCTCGTA	59.99
AGGS1514	GSS-singlet	DH963175	Arachis hypogaea	ag	10	193	GAAATGGTGGTGTGTGAAGTTG	60.31	CACAGACACACAGACAAAGCAA	59.99
AGGS1515	GSS-singlet	DH965104	Arachis hypogaea	ag	18	204	TCGAGCTAGAAGACACAGATCG	59.78	TTTGATGAAGAGAGGGCACAC	60.25
AGGS1516	GSS-singlet	DH963440	Arachis hypogaea	ga	16	231	AAGGAATGAGAGGGAGGAGAAG	60.2	ATGGTGAGGGCAACAACTCTAC	60.42
AGGS1517	GSS-singlet	DH966116	Arachis hypogaea	tc	20	211	ATCCTTCCCTTTACCGCTAACC	61.78	GGAGAGTAGGAGTTTGGGACAA	59.62
AGGS1518	GSS-singlet	DH967604	Arachis hypogaea	ag	15	235	TGGTCTCACGTTGGACTTTGTA	60.58	TCCATTTCTCCCTCTCTTTCAA	60.18
AGGS1519	GSS-singlet	DH965075	Arachis hypogaea	tc	20	163	GAGGCTGCCAAGAAGGTAATAA	59.76	TCAAAGTAAGCCTCTAGGACAACA	59.49
AGGS1520	GSS-singlet	DH968119	Arachis hypogaea	tc	17	186	GCTGCAGCGCTACTAACACTC	60.37	AAGAAGGACAAGGAAGGAGAGG	60.23
AGGS1521	GSS-singlet	FI288713	Arachis duranensis	ga	18	209	GGTGCTCGGAAGAAAGTAACAA	60.64	TGCACACTGTCCCTCTCATATT	59.62
AGGS1522	GSS-singlet	DH964864	Arachis hypogaea	ga	21	278	GTGGGCTGCTCTTGTCTCTACT	60.08	TGGGAGTTTACTTTGTGCCTTC	60.51
AGGS1523	GSS-singlet	DH963575	Arachis hypogaea	ga	16	300	AGGGAGGGTAGGAGAGAGAGAG	59.49	CTGAAACTGCGCTAAACCATCT	60.79
AGGS1524	GSS-singlet	DH962415	Arachis hypogaea	ag	44	199	CGAAGAAGAGAGACTGAGTTGG	58.33	TATGTGTGGATAGACAGGCACA	59.08
AGGS1525	GSS-singlet	DH962798	Arachis hypogaea	ga	20	199	AGGTCAATTCGAAACCACAAAC	60.26	GCTTCTTGCATCTCTTTCAAGG	60.5
AGGS1526	GSS-singlet	DH966611	Arachis hypogaea	tc	28	289	GAGCTGGCAGAGTTAGTTAGCC	59.7	GTAACAAGTTGAATGGTTGCAG	57.36
AGGS1527	GSS-singlet	FI305558	Arachis duranensis	at	20	193	TTGTGCGGCTTATGAAAGGTAT	60.84	TGGTTGGGTCTCGTCTATAACA	59.49
AGGS1528	GSS-singlet	DH965171	Arachis hypogaea	ga	18	238	GAGGATCTTGGATCTTGGTGAC	59.94	TGAAGTTGGAGAGTTGGTCAAA	59.75
AGGS1529	GSS-singlet	DH965322	Arachis hypogaea	ag	16	205	CTCGGAAATCTGGGCTAAGAG	60.34	GTAACTCGGATGGAACATTTGG	60.59
AGGS1530	GSS-singlet	DH968231	Arachis hypogaea	ga	31	208	ATCTTGCGAGTAACAATGGACA	59.64	GTTCTCCTCCGTTTCCTCTCTC	60.73
AGGS1531	GSS-singlet	DH962891	Arachis hypogaea	tc	17	195	CAGATGCATAAGCTCTGGTGTC	59.9	GCACTCCTGTCACCATCTATCA	60.14
AGGS1532	GSS-singlet	DH963791	Arachis hypogaea	tc	16	207	CATGTGATTGGTCGTCATCTTT	59.86	AGGATCTGCCAAGAGTTAATCG	59.75
AGGS1533	GSS-singlet	DH965557	Arachis hypogaea	at	13	200	CACACACACACACACACACACA	61.19	AGGCAAAGTGGTTACTGGGTTA	59.93
AGGS1534	GSS-singlet	DH967655	Arachis hypogaea	ag	15	180	AACCTTGAATGAAGAGAAGTAGCC	59.36	GTAGGGAAATCCATCCATTCAT	59.03
AGGS1535	GSS-singlet	DH967177	Arachis hypogaea	tc	14	204	GACAGAGTCACACTTCGTTTGC	59.96	AGCCATAACTGTTCTTCCGAGA	60.26
AGGS1536	GSS-singlet	DH967417	Arachis hypogaea	ga	14	201	TGATTAGATGACGGTGTGGTTT	59.36	CGGATTCGTTTCTCTCTTCATT	59.72
AGGS1537	GSS-singlet	DH963995	Arachis hypogaea	ag	12	265	GGGAGAGGAGAGAGAGAGGAGA	60.6	CAGGGCGGTAACATACTCTTTC	60.02
AGGS1538	GSS-singlet	DH962754	Arachis hypogaea	ag	11	204	GCAGAAGAAGCAAAGCATGTAA	59.67	ACGCACACTTCGTGAAACATAA	60.6
AGGS1539	GSS-singlet	DH963975	Arachis hypogaea	ga	14	206	GCTGTAGAGCAAGAGACGTGAA	59.83	GATGGATGGAGTGACTCACAAG	59.58
AGGS1540	GSS-singlet	DH964958	Arachis hypogaea	ga	20	200	CCCACAGACCTACCTTGTTAGC	60.05	CACTTAAACACGGCATATCATCC	60.61
AGGS1541	GSS-singlet	DH964564	Arachis hypogaea	ga	26	192	GAGCAGAGGCTAGCAAAGATGT	60.18	TTGTGTCATACAGAGCACGTTG	59.83
AGGS1542	GSS-singlet	DH964630	Arachis hypogaea	ga	26	196	AGAGAAGGAACAGGTGTGAAGG	59.78	ATTGCCATCTCCTTGTGATCTT	59.97
AGGS1543	GSS-singlet	DH964704	Arachis hypogaea	ag	23	212	AGTATTGCCACCACTAGGATCG	60.39	GTCCAGCATCCACAATCACTAC	59.48
AGGS1544	GSS-singlet	DH967158	Arachis hypogaea	ag	22	180	CGTACAAATTATCCGCTCATCA	59.99	AACAACTGGGTTCATCTCCAAT	59.74
AGGS1545	GSS-singlet	DH965456	Arachis hypogaea	ag	15	220	TAAGAACCACAGAAACGCAACA	60.7	CGCTTTGGTCGAACATATCAT	59.97
AGGS1546	GSS-singlet	DH961754	Arachis hypogaea	ag	18	234	GAGAAGAGAAGAGAGCGACAGC	60.04	ATTGATCTCCTCTGCTTGGACA	61.15
AGGS1547	GSS-singlet	DH965371	Arachis hypogaea	tc	17	203	GGAGGGAGACTTCATAGTCGAA	59.71	TAATGTGATTCGGTGCACTTGT	60.43
AGGS1548	GSS-singlet	DH967681	Arachis hypogaea	tc	10	213	GTAGGATCGGATTTACCGTCAG	59.86	GGGAGGGAGAAGGTTAGAGAGA	60.2
AGGS1549	GSS-singlet	FI318108	Arachis duranensis	at	14	200	CAGTGCCCAGTGATGTAGGATA	60.01	TGGGATAGTGGTGTTTGGTTAG	58.88
AGGS1550	GSS-singlet	DX510542	Arachis batizocoi	ag	59	221	CATTCACATACCCACTTCAGGA	59.85	GCAGTCTCCTTCCCTCTCTTC	59.57
AGGS1551	GSS-singlet	FI312079	Arachis duranensis	ag	11	187	CACCACCACTTTCCATATCCTT	60.11	ACGCCTCACTCTCCTCACTTT	60.44
AGGS1552	GSS-singlet	DH966903	Arachis hypogaea	ga	20	202	GATTGCGAGAAATTAGCGAGAT	59.85	GCGCCTCAATAACAATAACCTT	59.54
AGGS1553	GSS-singlet	DH965825	Arachis hypogaea	at	11	187	GTTCCTCTTAGTGGAGCATGGA	60.63	TACGAGGAGCCTTGAAGGATAA	60.22
AGGS1554	GSS-singlet	DH965909	Arachis hypogaea	ag	10	202	GTAGCGCTCTTTCAGTGGAGAT	60.05	ACTGCGAATTCTCTGTCTCTCA	59.24
AGGS1555	GSS-singlet	DH962845	Arachis hypogaea	tc	19	194	GCTTGAAGCGTGAGAGGACATA	61.81	TCACCACTATCCTTCATTTCCA	59.43
AGGS1556	GSS-singlet	DH967904	Arachis hypogaea	at	10	296	TGATTGGGTCATTAACTCGTGA	60.37	CAAGTCCAGTAATTGAGACTCGTG	60.22
AGGS1557	GSS-singlet	DH964974	Arachis hypogaea	tc	20	196	CGGTCACTGTGAGTCGGTTAGT	61.54	AGTGAGAAACCGATGAGGAAGA	60.25
AGGS1558	GSS-singlet	DH967078	Arachis hypogaea	ga	20	216	CATTATCCACACGTTCAACCAG	60.28	CTTCGTGGTCCAAGACAGTTAC	58.77
AGGS1559	GSS-singlet	DH965679	Arachis hypogaea	ga	13	209	CACCTTGTGGATTGAATTTGTG	60.26	AGTCCCATTCCCTCCTTAACAT	60.08
AGGS1560	GSS-singlet	DH965818	Arachis hypogaea	ga	11	291	CAGCTGGAAGCGTGACATTT	61.38	AAATACCACCACTTGAGGCAAT	59.77
AGGS1561	GSS-singlet	DH962616	Arachis hypogaea	ga	38	195	TGGGTAGTTAGGTTTGCATTTG	59.05	GGGCTAGGGTAAAGGTAAGGAT	58.96
AGGS1562	GSS-singlet	DH967644	Arachis hypogaea	ag	28	161	CCCAAGTCTAAGAAGATTCCACA	59.64	TTCTGGTGAAATGAGCAAGATG	60.25
AGGS1563	GSS-singlet	DH964503	Arachis hypogaea	ga	28	225	ACACACGCACACATACATTGAA	59.96	TCAACCTCTTCGCTCTACCAGT	60.44
AGGS1564	GSS-singlet	DH964894	Arachis hypogaea	ga	21	243	CCTGTTTCCTCTTCCGTTTATG	59.99	CGTGAGTTGCGGTTACATTTAT	59.08
AGGS1565	GSS-singlet	DH963082	Arachis hypogaea	ag	12	199	CTAACCAACGAAGCCCATAGAA	60.48	GCTGACTGTGGTTTGATTTAGG	58.77
AGGS1566	GSS-singlet	DH965735	Arachis hypogaea	at	12	192	TTGCAGGTCGGGACTAGTATTT	60.02	ACACACACACACACACACACAC	58.83
AGGS1567	GSS-singlet	DX516823	Arachis batizocoi	ga	35	201	ATCTTGAGGATCTTGGATCTCG	59.67	CTCTTCCACCACCCTCACTACT	59.66
AGGS1568	GSS-singlet	DH966053	Arachis hypogaea	ga	45	195	CTACAGCTATGCAAGCAACGAC	60.1	GGTGGCCTCTATCATCATCATC	60.69
AGGS1569	GSS-singlet	DH965195	Arachis hypogaea	ag	17	183	AGGCTGATCAATCTTCAACTCC	59.72	TCTCAAAGGTGCTTGATTTGC	60.38
AGGS1570	GSS-singlet	DH963106	Arachis hypogaea	ga	11	220	GCTCACATCTCTTCAAATCTGC	59.08	TTTCTCTCACCTCACTCCACCT	60.29
AGGS1571	GSS-singlet	DH965859	Arachis hypogaea	ag	11	176	TGGATCAATATATGCTGGGATG	59.64	ATCACCTCAACCACACAGTCAC	59.93
AGGS1572	GSS-singlet	DH964326	Arachis hypogaea	ga	38	212	ATAACCCAAACACAACCACTCC	60.02	GTGATCGGAGTTTCGGATTAAA	60.31
AGGS1573	GSS-singlet	DH965609	Arachis hypogaea	ga	14	200	AATTCTTCTCGGAGCATAAGCA	60.35	CGGTTCTTACATCTCTCCCTTG	60.12
AGGS1574	GSS-singlet	DH962069	Arachis hypogaea	ga	13	225	GTGGGCATCAATGAGAAGAAAT	60.33	CAAACACATTCCATCTTTCGTG	60.4
AGGS1575	GSS-singlet	FI305070	Arachis duranensis	ag	40	200	GAAAGGCAACCCAGAACATAAA	60.34	CAAATTTGTGGGACTGGTAGGT	60.14
AGGS1576	GSS-singlet	DH964605	Arachis hypogaea	tc	25	201	TGTGGGTGATTAGACTTCAACC	58.96	CAAGGTAAATCCCTCCACTTTG	59.87
AGGS1577	GSS-singlet	DH967626	Arachis hypogaea	ag	22	200	TGGGTTAGAGACAGAAGGGAAG	59.74	TCTCTCTATCACTCACGCACTC	57.29
AGGS1578	GSS-singlet	DH961983	Arachis hypogaea	ag	17	201	GCAGAGAAGATGAATGGGAAGA	60.71	GACGGTGACTTCCTCTCCTCTA	59.88
AGGS1579	GSS-singlet	DH964523	Arachis hypogaea	ga	28	206	ACTTTAGAGCTGAGGTGGCATC	59.91	CTCTCCTCGGCTTTCTTTATCA	59.98
AGGS1580	GSS-singlet	DH962987	Arachis hypogaea	ga	15	224	TAGTCCTCCTAGCAAGGTGTGG	60.67	AGAACCTTCCGTGGGAAGTAAC	60.74
AGGS1581	GSS-singlet	DH962918	Arachis hypogaea	tc	16	221	CCTTTCTCCAATTTCCAATCCT	60.64	GAAGTTTCACATTCCACAACCA	59.88
AGGS1582	GSS-singlet	FI288861	Arachis duranensis	at	21	196	CATGAAGCATTCACACACAATG	60.03	GCAGGCTGTGACTAGTCCTCTT	60.08
AGGS1583	GSS-singlet	DH965654	Arachis hypogaea	tc	14	204	CTGCACCGTCATTCTTTGATT	60.12	AGGTTGCAAGTCCATGAGATTA	58.72
AGGS1584	GSS-singlet	DH965232	Arachis hypogaea	tc	18	238	CATCATGCAGATTGAAGGTCAT	59.96	TATATAATGGAACGCCGACAAC	58.9
AGGS1585	GSS-singlet	DH962231	Arachis hypogaea	ag	41	194	TCTCAGTCCTGCTTCTTGTCTG	59.79	GACCTCCACCCTTTAATTTCCT	59.72
AGGS1586	GSS-singlet	DH965044	Arachis hypogaea	tc	20	201	GCTTGTATTTGGTCATCGCTCT	60.64	CCACAACTTATCCTGTGGGTCT	60.28
AGGS1587	GSS-singlet	DH964688	Arachis hypogaea	ga	25	210	CGCACAATAGCTCACTTATCCA	60.28	TTGGACTCTCCTGCACTTCTAA	59.12
AGGS1588	GSS-singlet	DH965770	Arachis hypogaea	ag	12	197	TTTCACTGCCTTACTCGTCTCA	60.05	GGTCTTGAAGCCATTTGGAATA	60.31
AGGS1589	GSS-singlet	DH962932	Arachis hypogaea	tc	14	200	TCAACACCAGCTCTTCTCTCAA	60.17	GCAAACCAGAAGGGAAGAATAG	59.26
AGGS1590	GSS-singlet	DH962979	Arachis hypogaea	ag	14	200	AGCGAGGCATGGTTATAGTGTT	60.05	TGTGACAGAGAGTGAGAAACCAG	59.55
AGGS1591	GSS-singlet	DH966061	Arachis hypogaea	ga	10	221	CCTGTCTCAAACTCTTCCCTGA	60.79	GCCCAATTCTGACACACTTGTT	61.33
AGGS1592	GSS-singlet	DH964636	Arachis hypogaea	ga	26	208	GGGAGAGCAGAGATTGAAGAAG	59.6	TAGTTGCAAGCTGTCATTAGGC	59.56
AGGS1593	GSS-singlet	DH964465	Arachis hypogaea	tc	30	202	GCTGGAGATGACAGAAATCCAT	60.47	GTTCCTCTCACCTCCCTTCTTT	60.11
AGGS1594	GSS-singlet	DH967398	Arachis hypogaea	tc	13	184	AGGAAGATCAGAGCGTGACAGT	60.46	AACAATGACAGCTGAGGAGGAT	60.14
AGGS1595	GSS-singlet	DH964909	Arachis hypogaea	ag	20	206	GTCATAAACATCGCAGGATTCA	59.97	TGGCTTCCTCTTGAAGCTAATC	59.99
AGGS1596	GSS-singlet	DH963799	Arachis hypogaea	ag	18	199	TGTGGTGGATCTCTGAGCTAAA	59.88	CTTCACACAGGTTCTGCTTCTG	60.09
AGGS1597	GSS-singlet	DH962382	Arachis hypogaea	ga	10	181	TGTGTGTGTGTGTGTGTGTGAG	60.21	CGTCCTCTCTGTCCTCTTTCTC	59.62
AGGS1598	GSS-singlet	DH967388	Arachis hypogaea	ag	23	170	CATGAGCCAACCTTAACAATGA	60	CAACTTTGCTCCATTTCTTGGT	60.51
AGGS1599	GSS-singlet	DH965056	Arachis hypogaea	tc	20	167	GATGCCATGTGTCATGATTTG	59.8	CATCTTTGCCAGGAACCTTAAA	60.46
AGGS1600	GSS-singlet	DH965995	Arachis hypogaea	ag	10	217	CGCAATTCAACTGATTCCTTC	59.7	CCCTCCATTTCGTCTTCTACTA	57.52
AGGS1601	GSS-singlet	DH964768	Arachis hypogaea	ag	22	207	AAGAAGACCACGAAGATGTTGC	60.67	CTGCTTCTTTCTCGTCGTCAA	60.69
AGGS1602	GSS-singlet	DH965308	Arachis hypogaea	ga	17	285	GAACAACTCCAACGCAGAATAA	59.27	ATGCATCAATTCTCATCCACTG	59.96
AGGS1603	GSS-singlet	DH966968	Arachis hypogaea	tc	11	208	CGAGCGTGACTGTCAAATCTAC	59.94	TAGTGAGGGAGAAGGGACAGAG	59.87
AGGS1604	GSS-singlet	DH962973	Arachis hypogaea	ag	14	216	CCCTGCTTGAGAAAGAAAGAAA	59.99	CTTCCTTCTGCAGCTCCTTCT	60.27
AGGS1605	GSS-singlet	DH966217	Arachis hypogaea	ga	14	171	AAGAGGCTTGAGACTTGAAACG	60.05	CTTGTACCCACTACCCACCTTC	59.79
AGGS1606	GSS-singlet	DH966660	Arachis hypogaea	tc	11	206	CTCACACATACACAACCTGCTG	59.28	CATCGAGTAGTATGGATGCTTGA	59.26
AGGS1607	GSS-singlet	DH963064	Arachis hypogaea	tc	12	197	ATTGAGTTTGAGAGGGTTCAGC	59.76	GCAGAGCAGATGATAACATGGA	60.24
AGGS1608	GSS-singlet	DH964320	Arachis hypogaea	ga	39	221	CGCCATCTCTATTCAACGAAA	60.22	TCCACCACCACCACTATTATGA	60.11
AGGS1609	GSS-singlet	DH965257	Arachis hypogaea	tc	18	192	GTCATATCATGCAAAGCAGCAC	60.68	CCCGAGAGATCTGTCATAGGAA	60.59
AGGS1610	GSS-singlet	DH965986	Arachis hypogaea	tc	10	207	TGAGGGTGATTAGACTTCAACC	58.17	CTTGAATAGAACCAACCCAAGC	60
AGGS1611	GSS-singlet	DE998708	Arachis hypogaea	at	11	260	AAGCCATGCTTTCTTCTTCTTC	59.16	TCGTCAAGGAAACAAACAAGAG	59.4
AGGS1612	GSS-singlet	DH964490	Arachis hypogaea	ga	30	180	CCTCCATCGAAGTTCGTTCAC	61.96	TCTACAATGTTATGCCGATCCA	60.34
AGGS1613	GSS-singlet	DH964765	Arachis hypogaea	ga	23	209	ATGAAGAAAGACGACAGCATGA	59.88	CATGGATACCTGCGAGTAAAGA	59.25
AGGS1614	GSS-singlet	CC000271	Arachis hypogaea	ga	12	203	ATGCAGTTTGGTCCCTACACTC	60.42	TCTCTGCGGAGAAAGTGAATAC	58.6
AGGS1615	GSS-singlet	DH964882	Arachis hypogaea	ga	21	223	TGGCTTGTTGATAATGATGCTG	61.02	AATGACCATCCGTCATTCAACT	60.62
AGGS1616	GSS-singlet	DH966924	Arachis hypogaea	tc	18	299	GCGCGTACATAGATAACCAACA	60.05	TCACACACACACTCACTCACAGA	60.46
AGGS1617	GSS-singlet	DH965299	Arachis hypogaea	ag	16	207	ATTTACTCAGGACTGGCAGAAA	58.01	CAGAACGGTGAAAGTAACCACA	60.07
AGGS1618	GSS-singlet	DH965758	Arachis hypogaea	ag	12	197	ACTGGAACAAGCCATCTAGGAA	60.13	GGTATCCCTTCCAACCACTACA	60.11
AGGS1619	GSS-singlet	DH964498	Arachis hypogaea	tc	29	193	AACCACAAACCTCAAACCTCAT	59.77	CATCAGATGACAGGATGAACCTA	59.07
AGGS1620	GSS-singlet	DH967880	Arachis hypogaea	ga	22	210	AAATTATTCTGCGGTCCTCGTA	59.99	ATGCTTCTGCTTCTGCTTCTCT	59.94
AGGS1621	GSS-singlet	DH961812	Arachis hypogaea	ag	18	189	ATACTCTTTCCGAAGCTGCAAG	60.04	CTTCCAGCTCACCGTAACTACC	60.19
AGGS1622	GSS-singlet	DH964505	Arachis hypogaea	ga	28	213	GAAGCAGAGGAGGCTGAGAAT	60.11	CTGGTTCATTGCATTTGCATAC	60.38
AGGS1623	GSS-singlet	DH964579	Arachis hypogaea	ag	26	191	TATCCCAAGAGTGTGATGGACA	60.38	ATTCAAACATGGAACCCTTCTC	59.33
AGGS1624	GSS-singlet	DH965251	Arachis hypogaea	ag	17	200	CCCAAGAGTGTGGCAGGTACTA	61.46	ACCCAATCAATGCCAGATAGAC	60.22
AGGS1625	GSS-singlet	DH964204	Arachis hypogaea	ag	10	204	GAGAGGGAGATCTGAGAGAGTGA	59.19	CTCTCTTTCTTCTGGTGTGCAA	59.66
AGGS1626	GSS-singlet	DH964272	Arachis hypogaea	ga	47	228	TCGAACCTCATTAGACACAGGA	59.73	GATCATTCTCTCTGCATGGAATC	60.06
AGGS1627	GSS-singlet	DH962969	Arachis hypogaea	tc	14	192	GCACAAATGAGTAGTGGCTTGA	60.31	GTGATGTCACCAGAGTTTCGAC	59.63
AGGS1628	GSS-singlet	DH965847	Arachis hypogaea	ag	11	200	AGAAGAAAGCGATTACCTTTGC	59.08	TCCTACAACCCTTCCAAGAGAA	60.1
AGGS1629	GSS-singlet	DH964723	Arachis hypogaea	ag	31	167	CCCTAGGCTCTGATACCATGTAA	59.53	TCAGTGTTCACTCAATCACAGAGA	59.95
AGGS1630	GSS-singlet	DH964798	Arachis hypogaea	tc	22	198	CCCATCTCCCATATCTCACAAT	60.04	TGTAGAGAGCAGCAAAGACGTT	59.33
AGGS1631	GSS-singlet	DH962674	Arachis hypogaea	ag	29	217	GTCTATCCGATACTGCGTGTGA	60.16	TGAGATTGAGAAGGAGAGGATGA	60.33
AGGS1632	GSS-singlet	DH964608	Arachis hypogaea	tc	25	214	GAAGTTGCTCGCGTGTATATTG	59.81	TCAGGTTTCAAGTCTCGATGAA	59.85
AGGS1633	GSS-singlet	DH962002	Arachis hypogaea	ga	12	224	CAGAGGAGAAGGAGGAAGAAGA	59.2	GCTTGACGGTGATACAAGATGA	60.14
AGGS1634	GSS-singlet	DH965650	Arachis hypogaea	ga	12	206	ATAGGTCTCCACCATAGGAGCA	59.98	AGCAACAACACAACACACACAC	59.61
AGGS1635	GSS-singlet	DH964737	Arachis hypogaea	ag	23	195	GAAGATGTCATGCGCAATAAGT	59.26	GTCACGTGGTCTTCATGTGATT	59.9
AGGS1636	GSS-singlet	DH965768	Arachis hypogaea	ag	12	214	GTAGGGTGTTAAATGCCAGGAG	59.89	GGAGGTGGGTTGAGTGAATCTA	60.36
AGGS1637	GSS-singlet	DH964331	Arachis hypogaea	ga	39	237	CCACTCTTCTCTTCTTCAAACCTT	59.48	CTGTTCTCACTCGCCTCCTC	60.13
AGGS1638	GSS-singlet	DH964867	Arachis hypogaea	ag	21	187	GATGGATGAGTGGTCATACACG	60.26	CCTCCTGATTGGATGCTCTATC	60.06
AGGS1639	GSS-singlet	DH964842	Arachis hypogaea	tc	21	154	GAATCCCTTTCTCTATCCACCA	59.42	CAATCTTTGGAGGAGATTGGAG	60.07
AGGS1640	GSS-singlet	DH965217	Arachis hypogaea	tc	17	201	TTGTCGAGAGAGGGTCATCG	61.36	ACAACGCAAGTGAAGAGTGAAA	59.96
AGGS1641	GSS-singlet	DH961612	Arachis hypogaea	ga	36	194	AGTTGCATCAAAGTACGCCTGT	61.09	ATCCGACGGTAATTGTGTCCTA	60.61
AGGS1642	GSS-singlet	DH965868	Arachis hypogaea	ag	18	205	GCAATGGCGACTATATCCAGTT	60.36	GTGTTCACGATTCATGTCAATG	58.9
AGGS1643	GSS-singlet	DH964468	Arachis hypogaea	ga	31	206	CTTTGCTCATTGTTTCTTCACG	59.92	ACTCAGATGCCCTTTCTTCATC	59.72
AGGS1644	GSS-singlet	DH962653	Arachis hypogaea	ga	33	198	CAGAGGCACTGGTCATTGAGTA	60.31	TGGCTCTCTCACTCAGTCTGTC	59.78
AGGS1645	GSS-singlet	DH964898	Arachis hypogaea	tc	22	202	CCCTCTCCCTTATTTCTGCAA	60.56	AACGACAATGCGATAAGGATCT	59.99
AGGS1646	GSS-singlet	DH965925	Arachis hypogaea	ag	10	220	TTGACAGGTCCAACATCACTTT	59.5	GACACCGAAATTATGCTGATGA	59.97
AGGS1647	GSS-singlet	DH965403	Arachis hypogaea	ga	15	213	TGGTCCACTTAGGACTATAAGCA	57.98	CTCCCTTATTGGTTGCAAATGT	60.24
AGGS1648	GSS-singlet	DH967455	Arachis hypogaea	tc	19	247	TGCTCTCTCCCTCTCTTCTCTG	60.4	AATGGCACTTCTCATAGCCACT	60.16
AGGS1649	GSS-singlet	DH962048	Arachis hypogaea	ga	8	196	TCGAAGAAGCAGAACAGAGAGA	59.5	CGAAACTCAGATCCAAACTTCC	60.11
AGGS1650	GSS-singlet	DH962935	Arachis hypogaea	ag	15	210	CAAATGCCTGTGGTGTTTATGT	59.79	CTCTTGTCAGCACCACCTCTTA	59.54
AGGS1651	GSS-singlet	DH964211	Arachis hypogaea	tc	29	223	TAACAAGGAAGCTCGAATCCTC	59.86	GTGATTGTTGCTGTTGTTGGAT	59.9
AGGS1652	GSS-singlet	DH964401	Arachis hypogaea	ag	33	207	CTACCTAGCAGCAATGCCAGAG	61.42	GATGGAGAACGAGATGATTACCA	60.33
AGGS1653	GSS-singlet	BZ999837	Arachis hypogaea	ct	7	210	GAATGGTCTTTCTGCATCTTCC	60.08	ATGAGTGGTCATACGTGATTGG	59.74
AGGS1654	GSS-singlet	DH962896	Arachis hypogaea	ag	16	191	ACAACATCCAGCAACGGTAATA	59.41	TGATGCGTTTCACCGATTTA	60.07
AGGS1655	GSS-singlet	DH964708	Arachis hypogaea	tc	24	229	CGCAGAGAAGAAGAGAAGGAGA	60.4	TCAGCAACCAACAGAAAGCATA	60.8
AGGS1656	GSS-singlet	DH965272	Arachis hypogaea	ag	17	146	ATTGAAAGGGATGGAAGAAGGT	60.18	CTCCTCTGCTGCGTTAAGAAGT	60.21
AGGS1657	GSS-singlet	DH966923	Arachis hypogaea	tc	6	221	TCACCTGACCACCTATTCCTCT	59.99	ACAATGAAGCGGAGAAAGAAAG	59.89
AGGS1658	GSS-singlet	DH967956	Arachis hypogaea	ct	33	240	CGCAATGGTTTACCATCAGATT	61.08	CCACAAGGAAGAGGAAGAAATG	60.1
AGGS1659	GSS-singlet	DH963071	Arachis hypogaea	ga	13	208	TTAACGGTAGTGATGGCTGATG	60.02	CACTATCATCTTCTCCCTCTTTCC	59.64
AGGS1660	GSS-singlet	DH965642	Arachis hypogaea	at	7	213	CCAAGTTACAAACTTCGTCGAG	58.95	TAATCTCAACCACCTCCAACCT	59.86
AGGS1661	GSS-singlet	DH967263	Arachis hypogaea	ag	6	234	ACATTGTTGCAAGTCAGAGGTG	60.22	CCTTTGGTGTTCCTTCTTTCTC	59.26
AGGS1662	GSS-singlet	DH961635	Arachis hypogaea	ga	26	255	GTAACAAGCACGCATTCAATCA	61.06	CACCACCTGCAATCACTTCTAA	60.17
AGGS1663	GSS-singlet	DH964504	Arachis hypogaea	gaa	4	208	CTGAATGTCGTGGAAGCATTT	60.12	TGAGAAGGAACCATTTGGCTAT	59.97
AGGS1664	GSS-singlet	DH967178	Arachis hypogaea	ga	7	218	AGGAGAGAGACAATTGGATGGA	60.07	GCAATGACGACTCAATTCTTTG	59.75
AGGS1665	GSS-singlet	DH964400	Arachis hypogaea	ct	33	213	CCACCCTCTTGACTTGGTACTC	60.03	TGTTGAGATGGATGGGTAGTCA	60.38
AGGS1666	GSS-singlet	DH966902	Arachis hypogaea	ct	17	206	ACAACAACAACAACGAAAGGTG	59.97	GACGTTCGTTGAAACACAGAAA	60.19
AGGS1667	GSS-singlet	DX514885	Arachis batizocoi	ag	8	201	CGAGGTCATTAAAGGCTCAGTT	59.78	AGAGAGCGTAACTGATGGATGG	60.65
AGGS1668	GSS-singlet	DX515620	Arachis batizocoi	at	7	290	ATGGGTAGCTAGGCATGATTCT	59.14	CACTGATGGTGTATGTGCACTC	59.09
AGGS1669	GSS-singlet	DH963435	Arachis hypogaea	ct	7	228	TTGCTTTCCGTAATCCCTCTTA	60.09	CAAACCTGTGGCAAGTAACAAA	60.07
AGGS1670	GSS-singlet	DH965898	Arachis hypogaea	ct	13	225	ATGGTGAGGGCAACAACTCTAC	60.42	AAGGAATGAGAGGGAGGAGAAG	60.2
AGGS1671	GSS-singlet	DH966473	Arachis hypogaea	ct	9	235	GGAATTAGGAAAGCAGATTGGA	59.57	AGCCATCCAAGCATAGAAGAAA	60.22
AGGS1672	GSS-singlet	FI500471	Arachis duranensis	ct	6	211	GGAAGTGGAGGATGAATAGTGC	59.97	CCGGGTGTTAGTGTTAAAGGTT	59.34
AGGS1673	GSS-singlet	BZ999431	Arachis hypogaea	tc	6	201	GCTTCAGTTTCCAAACCACAC	59.63	CAGGAACAGGGAAGAGAAAGAA	59.86
AGGS1674	GSS-singlet	BZ999682	Arachis hypogaea	aag	4	203	ATGAAGCGAAACAGGTGTTGTA	59.68	ATCAATCCCTGTGAGATCAACC	60.2
AGGS1675	GSS-singlet	DH965039	Arachis hypogaea	aat	5	162	CCTAAGGATAAACCCTAGAGATCC	57.89	AAACCTTCCGAGTTTGCTGAT	60.12
AGGS1676	GSS-singlet	DH964633	Arachis hypogaea	ct	25	216	ACGCTTGAGAATCACCACTTTC	60.67	AGCTCACTCATCCAATTTGTCA	59.74
AGGS1677	GSS-singlet	FI303144	Arachis duranensis	gaa	4	215	CTTCTCAACCACTGCCTAATCC	60.13	ATCCTTTGGTGCTTCATTCTGT	60
AGGS1678	GSS-singlet	CC000405	Arachis hypogaea	ct	8	128	CTCCCATCTCTCTTCGTCTTTC	59.46	GAGAGGAGGGAAAGGAGTGA	58.38
AGGS1679	GSS-singlet	DH961993	Arachis hypogaea	ct	9	191	AGAGCTCGATGAGAGCTTCG	60	AGCAACAAATGAGCCTAAGAAG	57.85
AGGS1680	GSS-singlet	DH965762	Arachis hypogaea	ct	8	193	CGTTACCGTCGGATTTATCAAC	60.6	TCTTTAAATGCTGTTGGTGGTG	60.03
AGGS1681	GSS-singlet	DH966060	Arachis hypogaea	ct	9	199	AATTCCGTTAGTTTGCAGCAC	59.28	AATTGGTAAGAGAAAGGCAGCA	60.26
AGGS1682	GSS-singlet	FI316014	Arachis duranensis	aat	4	281	AAACAGTGGTGCTCAGAGCTT	59.15	TATCAAGGATGATGTGGCTACC	58.93
AGGS1683	GSS-singlet	DH963507	Arachis hypogaea	ga	6	190	GGAGTTGGAGTAGAAACCTGGA	59.62	GCACATCTTCTCCCTACCATCT	59.6
AGGS1684	GSS-singlet	DX510635	Arachis batizocoi	ga	7	129	AGAGGAGAGCGGAGAAGAAGAC	60.64	CTTGCGCTGATCACTCTCTC	58.86
AGGS1685	GSS-singlet	DH966982	Arachis hypogaea	at	6	205	GCAAGGTTTACACTAGGCGATT	59.69	ATGACTGTCCTATGGCTGATGA	59.58
AGGS1686	GSS-singlet	DH967393	Arachis hypogaea	ga	7	186	ATTCAATGAAGCAATGGAGGAG	60.45	GGTCATGCTTGTTCTCTTTCCT	59.76
AGGS1687	GSS-singlet	DH963019	Arachis hypogaea	ct	13	200	CAAGCCCAATACCACTCAATTT	60.24	TAAAGTTTGAGCTCGAGGAACC	59.89
AGGS1688	GSS-singlet	DH968160	Arachis hypogaea	aag	4	196	TCTCTCTCTCTCTCCACGCAGT	60.86	TTAAGCAGAATCCCTCAACCTC	59.72
AGGS1689	GSS-singlet	DX507952	Arachis batizocoi	ga	7	174	GGAGAAGGGAGATCGGGAAG	62.35	CTCTCTCTCCACGGTTCGAC	59.99
AGGS1690	GSS-singlet	FI293027	Arachis duranensis	aat	5	215	CACGGAGATTGTTGGTATGAAG	59.49	TTGAAGGAAGGCAGTAGGAAAG	59.89
AGGS1691	GSS-singlet	DH963397	Arachis hypogaea	ct	14	233	TGCTGCCCTCTCTCTCTCTTT	60.79	GGAGCACCATAAGAGAGAACTCA	59.9
AGGS1692	GSS-singlet	FI299162	Arachis duranensis	at	8	192	CACAGCTTTGATCTGATGAGTTTC	60.3	TGCACATTGGGAAATGTTGT	59.82
AGGS1693	GSS-singlet	FI302305	Arachis duranensis	aag	4	212	ATTTGGTCCAACGTGAGAAAGT	59.91	GGGTTAGGGAGCTCTGTTGTAA	59.65
AGGS1694	GSS-singlet	DH962216	Arachis hypogaea	tc	9	204	GTATTTGCGTTTCTTGGATGCT	60.5	CTTGGTTCTTACCAGAAGCTCA	58.65
AGGS1695	GSS-singlet	DH966291	Arachis hypogaea	ga	8	198	TTGGGAAAGAGGTATAGAGGTGA	59.14	GTTAATCGCTAGGATTGCACAG	58.92
AGGS1696	GSS-singlet	DH968508	Arachis hypogaea	taa	5	195	TCCACCAACAAATAAACCTCTC	58.1	CAGGGTTGATGAGGTCTTAGAAA	59.64
AGGS1697	GSS-singlet	FI294010	Arachis duranensis	gaa	4	242	ACCCAAACACATTCAATCTCTC	58.03	GAGTGAGTCTTTGCACCTTCCT	59.92
AGGS1698	GSS-singlet	DH965087	Arachis hypogaea	gaa	5	195	GCGAGAAGAAGAAGCTGAAACT	59.44	CTCCTCCTTCAATTTCGTCAAC	60.11
AGGS1699	GSS-singlet	DH966125	Arachis hypogaea	ag	9	196	GTTGCAGGTTGCAAGGTAAGTA	59.33	TTCTAATGGGAAGGAAGATTCG	59.57
AGGS1700	GSS-singlet	DH967952	Arachis hypogaea	ct	8	227	CCAACCATTCCCTTCTTCTCTT	60.81	TGGGAAATAATCCACAACACAG	59.72
AGGS1701	GSS-singlet	DX509600	Arachis batizocoi	ag	6	269	AGATGGGACGCAGTAATCATTT	59.86	GGAAACGCATCCATTCATCA	61.8
AGGS1702	GSS-singlet	FI308036	Arachis duranensis	aag	4	186	GCATGATTTCCTCATTCCTCTT	59.56	TTGGGTTAGAGAGCTCTATTGTGA	59.45
AGGS1703	GSS-singlet	FI316812	Arachis duranensis	aag	4	200	TGAGGAAGCATTTCTAGCATGA	59.98	GGGTTAGGGAGCTCTGTTGTAA	59.65
AGGS1704	GSS-singlet	DH965995	Arachis hypogaea	aat	4	211	ACCTGTATCCCAGATAGCAAGC	59.64	CTGTTTCACCTCCGATACCTTC	60
AGGS1705	GSS-singlet	DH967710	Arachis hypogaea	ga	6	211	GGAGAGGAGAGAGAGTGAGAGG	58.79	CTGAACCAAACTGCTTTGTCAC	59.82
AGGS1706	GSS-singlet	DX516064	Arachis batizocoi	tc	9	189	TCTCCCTCTCTATCCCTTTCA	57.93	AGGAGTGAGAGAAGGAGGAGGA	60.88
AGGS1707	GSS-singlet	FI312684	Arachis duranensis	aag	5	191	TCTAGCATGATCTCCTCATCCA	59.8	GGCTTAGGGAGCTCTGTTGTAA	59.91
AGGS1708	GSS-singlet	FI316267	Arachis duranensis	aag	4	214	ATTTGGTCCAACATGAGAAAGC	60.36	TTGGATTAGGGAGCTCTGTTGT	60.13
AGGS1709	GSS-singlet	FI318679	Arachis duranensis	aag	4	197	CCAAGACTCAGAGGAGATCCAA	60.76	TTTGGTAGAGCAATGACCAACT	58.77
AGGS1710	GSS-singlet	FI319722	Arachis duranensis	aag	4	186	AGCATGATCTCCTTATCCCTTT	58.25	TTGGGTTAGAGAGCTCTGTTGT	58.13
AGGS1711	GSS-singlet	DH962939	Arachis hypogaea	ct	15	188	GCCTTATATCCAAATTCCAAGG	58.88	GCCACTAACGTCCTGAGTCTTC	60.31
AGGS1712	GSS-singlet	DH964480	Arachis hypogaea	ct	30	209	CATCCCATTAATCACCTCAACA	59.69	GTTATGGAGCTCCCAGATCAAC	59.97
AGGS1713	GSS-singlet	DH965069	Arachis hypogaea	ga	6	198	TTGCCAACATAAGACCACTGAC	60.04	CACCGGGTATGACCTCTTTAAT	59.26
AGGS1714	GSS-singlet	FI307846	Arachis duranensis	aag	4	209	TCCAATGTGACAGAGCATTTCT	59.74	TTGGGTTAGAGAGCTCTATTGTGA	59.45
AGGS1715	GSS-singlet	FI311601	Arachis duranensis	at	7	244	AAGACCTGCTCGTGTGTGAAA	60.88	CCTTGAACTCATCAGAAACACAAC	60.08
AGGS1716	GSS-singlet	DH961673	Arachis hypogaea	ct	23	217	CTTCATTCAAAGCACACCTCAC	59.78	CTTGGGCATAGACCACTTCTGT	60.55
AGGS1717	GSS-singlet	DH963386	Arachis hypogaea	ag	8	222	ACTGCCTTTCCTTTCCTCTTCT	59.9	CACACCTCTCATACCTTCTCCA	59.21
AGGS1718	GSS-singlet	DH966497	Arachis hypogaea	at	7	248	ACGGTGAAACCTGTATCCCTAT	58.78	CTCTCGCCTCTCATTCCTGTAT	59.87
AGGS1719	GSS-singlet	FI502981	Arachis duranensis	aat	4	230	TTTCGACTCATTGCTCAGAAGT	59.12	AGTGTATGTCATTGCACTTTGG	57.69
AGGS1720	GSS-singlet	FI857061	Arachis duranensis	ga	6	142	GAAAGATCATACCCGTCAAAGA	58.19	TTCCAAATCCTCGGATCTCTAC	59.55
AGGS1721	GSS-singlet	DH961988	Arachis hypogaea	ct	10	201	ATGTCCATCGACCTCAAACTCT	60	GACGGATCCTTTGAAAGTAAGG	59.13
AGGS1722	GSS-singlet	DH966349	Arachis hypogaea	aag	5	258	AGGAGTGGTCAGTGGTCAGAAT	60.04	GTCCCTTGTTTCACTCATTTCC	59.85
AGGS1723	GSS-singlet	DH966364	Arachis hypogaea	tc	8	267	TATTGGGAAAGCAAACACCTCT	60	GATGCCAAGTTATGATGTTTGG	59.34
AGGS1724	GSS-singlet	DH966808	Arachis hypogaea	ct	28	192	AAGATCAGCTATGTACGGCAAA	58.92	CTTCTGGCAGCAGCTCTAAAGT	60.33
AGGS1725	GSS-singlet	DH962235	Arachis hypogaea	at	6	207	ATTCAGGGATCGATATGTCCAA	60.53	CTGAAGGTGAACAACATTCACA	58.67
AGGS1726	GSS-singlet	DH963699	Arachis hypogaea	tc	9	205	AACCGTGCACTAAATTCAAACC	60.28	GCTTCTGTACCTCTTCCCTCAA	59.89
AGGS1727	GSS-singlet	FI287391	Arachis duranensis	aag	4	186	AGCATGATCTCATCATCCCTTT	59.93	GGGTTAGGGAGCTCTGTTGTAA	59.65
AGGS1728	GSS-singlet	DH963777	Arachis hypogaea	ct	15	204	CGGAGAGTATGTGCTAATCACG	59.79	ATTACAGCACATGGTGCCTCTT	60.93
AGGS1729	GSS-singlet	DH963876	Arachis hypogaea	aat	5	233	TGGTAGTTAGTGCTTTGCGTGT	59.87	CATTCACTCATGCATGCTTCTT	60.28
AGGS1730	GSS-singlet	DH966966	Arachis hypogaea	ag	7	232	GAGTTTAGATTCGCGATGGATT	59.6	ACGGCAGGACAACATTGAGTTA	61.82
AGGS1731	GSS-singlet	DH968724	Arachis hypogaea	aag	4	201	ATTGACCAAGATCCCTTTGTTG	60.22	AGCCTTCTGATCTTCCGAATC	59.8
AGGS1732	GSS-singlet	DH963259	Arachis hypogaea	aat	4	196	CAAATTCAAGGAACACAACAGC	59.65	AGCTCAGGTTCCATGATCACTC	60.66
AGGS1733	GSS-singlet	DH966670	Arachis hypogaea	tc	8	206	CTCTCTCTAAGCAGCAGGCATT	60.3	TATGTTGCTTGGTTTGGTGGT	60.28
AGGS1734	GSS-singlet	DH967045	Arachis hypogaea	tc	9	223	TGGGCCAACTTGATTATATGGT	60.44	GACGTTCGTTGAAACACAGAAA	60.19
AGGS1735	GSS-singlet	DX511154	Arachis batizocoi	tc	6	202	GCTTACGCGTCATTATGGAAAT	60.35	TCCTCAAGCAAAGAAGAACTGA	59.24
AGGS1736	GSS-singlet	DH965907	Arachis hypogaea	ct	10	197	CATTCTCTCTACTCACCCTTTCG	59.42	CTAGAGGTGGTGGACGGTAGTT	59.56
AGGS1737	GSS-singlet	ER974480	Arachis hypogaea	ct	17	205	AAGCTGTTTGTGCCTCTTCTCT	59.7	GTGGACTAACGGAAGGGAGAAC	61.24
AGGS1738	GSS-singlet	FI297400	Arachis duranensis	ga	6	201	GGGAAGAGGTAGGTTCGTGTAG	59.17	GTCTGGTGTTAAATGCCAGGAT	60.25
AGGS1739	GSS-singlet	FI319016	Arachis duranensis	gaa	4	193	CTCCATCTTCCTCTGCTCCTTA	59.98	GGAGGTGAAGGTAGTGGTGAAG	60.03
AGGS1740	GSS-singlet	DX509279	Arachis batizocoi	tc	6	207	CGTTTATCACTCCTCTTCTTTGC	59.44	AAAGTCGCGCGAGAGTCAGT	62.6
AGGS1741	GSS-singlet	DX514277	Arachis batizocoi	tc	6	212	TTAAGAACAACCCACAACCACA	60.3	GATCAAAGAGAGGCAGCTGAAA	61.01
AGGS1742	GSS-singlet	DH963073	Arachis hypogaea	aag	4	186	GCTGAGAATTCTTCAAGCAAGG	60.5	GTGGGATAATAGTGGCGGTTT	60.09
AGGS1743	GSS-singlet	DH966314	Arachis hypogaea	gaa	5	190	AAAGAAGGAGGTGTGTGATGGT	59.9	CCAAACCCTATCTTCTTCACTCC	60.35
AGGS1744	GSS-singlet	DH967410	Arachis hypogaea	ag	7	193	AGAGTTTCCGTTGCATTCTGTT	60.17	AACCCAACGTTCCCTCTCTACT	60.4
AGGS1745	GSS-singlet	DH967617	Arachis hypogaea	ga	9	190	GTAAGGGAAATTCAGAGCGACA	60.61	AGACAAGCACTCACACGAAGAA	60.1
AGGS1746	GSS-singlet	FI302953	Arachis duranensis	gaa	4	208	ACCTTCCACAAGTTTGGCTATG	60.4	GGTTCTCAGCCTCTCCTTCTTC	60.87
AGGS1747	GSS-singlet	DH964439	Arachis hypogaea	ct	31	204	TGTGGGTGATTAGACCTCAACTT	59.91	CGCTTTCACTGTCACATTCACT	60.36
AGGS1748	GSS-singlet	ER974512	Arachis hypogaea	tc	9	151	GGCATAAGGCATACACTCAGAA	59.25	CTTAAACTCATGCTTTCCTTGG	58.08
AGGS1749	GSS-singlet	DH963380	Arachis hypogaea	at	8	282	TACAAACGAGCATAAACGCAAG	60.31	CACCTTGAGGTTGTGGTAACAT	58.89
AGGS1750	GSS-singlet	DH964140	Arachis hypogaea	ct	19	228	TCGCAGATCTGATTAGAACCAA	59.85	AGATGAAGGTGTGCAAGATGG	60.13
AGGS1751	GSS-singlet	DH963296	Arachis hypogaea	ag	9	214	GATAACACTGCCAACCACATTG	60.29	CTGCCTTCTTTATTTCTTCCCTCT	60.56
AGGS1752	GSS-singlet	DX516727	Arachis batizocoi	aag	4	211	ACAATTGAATCCTCTCCCATTG	60.19	ACAACTTTGGCAAGGTGATTTC	60.39
AGGS1753	GSS-singlet	DH967048	Arachis hypogaea	ct	6	215	TTGTGGCATTGTGATTCTTCTC	60.12	AAACTTACTAGAAGCTGCGATGG	59.15
AGGS1754	GSS-singlet	DH967345	Arachis hypogaea	ct	21	202	GGATCTTTGATCGGATTCCTAA	59.4	AAGAAAGAAGAGTGGTGCCAAA	60.28
AGGS1755	GSS-singlet	DX509935	Arachis batizocoi	ag	8	198	GTCGATAGTACCCGAACGTCAT	60.27	CATAAGGGTGGTGAGGAAGAAG	59.99
AGGS1756	GSS-singlet	DH966402	Arachis hypogaea	ct	16	211	TTACTGAGTCACATCGCATGAA	59.35	TGCTTCCATTATTGAGTTGCTG	60.26
AGGS1757	GSS-singlet	FI284404	Arachis duranensis	aat	4	222	CGTACATCCATAGGAACCATACAA	60.02	GGCGCAGAAGTTAAGAAGAGTT	59.22
AGGS1758	GSS-singlet	FI291271	Arachis duranensis	aat	4	200	TAATGCCATGCTTCTTCAGTTG	60.26	CCTCCACGCACTTATCTGAAAT	60.5
AGGS1759	GSS-singlet	CC000264	Arachis hypogaea	ag	6	203	ATTGTCTTCAACATCACCGTCA	60.42	ATCAGAAATCAAGGTTGGCAAG	60.48
AGGS1760	GSS-singlet	DH962081	Arachis hypogaea	aat	4	200	GCTTGTAAATTCACCTGCTGCT	60.8	CAGCCTCAGACTCTTCATCAAA	59.62
AGGS1761	GSS-singlet	DH967173	Arachis hypogaea	ct	10	187	TCCCACTCATTATCTTTGTTGC	59.09	TATGTGGTGGGTCTTTGTGAAG	59.89
AGGS1762	GSS-singlet	DX514653	Arachis batizocoi	at	7	197	GTCGGAATCTATGCTGAGGACT	59.74	CGGTGGGATTCTTTATTGTCTG	60.71
AGGS1763	GSS-singlet	FI498789	Arachis duranensis	aag	4	177	AGAATCAGGAGGAGGAGCAGAT	60.72	TGAGCTTCGCTACATATCCAAA	59.88
AGGS1764	GSS-singlet	DH963529	Arachis hypogaea	ga	7	247	CTGCATCCTGTCAATATGGCTA	60.12	TATCGCTCCTCTTTATCTGCAT	58.14
AGGS1765	GSS-singlet	DH966063	Arachis hypogaea	ct	9	203	TCGAGAGGCAAGATGAACACTA	60.01	AAATAAACTGAAGCCGAACTCC	58.82
AGGS1766	GSS-singlet	DH966134	Arachis hypogaea	ct	9	212	AACGCATAACCATAACCCAAAC	60.01	ACATTCCCGTTCATATCTCGTT	59.73
AGGS1767	GSS-singlet	DH966754	Arachis hypogaea	gaa	4	204	TTCACCTTCTACTGCTTCACCA	59.91	CTTCTTCTTCTCACGCTCGTTT	60.19
AGGS1768	GSS-singlet	ER974445	Arachis hypogaea	ct	8	198	TCATTCCGTGGAATATGACTCT	58.53	GAAGAGAGAGCTGGGAGAGAGA	59.46
AGGS1769	GSS-singlet	DH963519	Arachis hypogaea	ag	6	188	GCTGGTTCATCGGAGAAGAG	59.95	GGCGAGAAGAAGAAGAAGAAGA	59.37
AGGS1770	GSS-singlet	FI290984	Arachis duranensis	ag	6	170	TGGCAGACAGAAGAAGAGATTG	59.62	AGCGCTAGCAACAATAGTCTCA	59.34
AGGS1771	GSS-singlet	FI502356	Arachis duranensis	ag	6	176	TGGATCCAGAGTTACTCCCAAA	60.85	GCCCAGATCCAAGTACAGAAAG	60.13
AGGS1772	GSS-singlet	DH963280	Arachis hypogaea	ag	9	197	CACTTTACCATGGCTTCCAAGT	60.4	GATGGATCTCTCATCTCCAAGC	60.18
AGGS1773	GSS-singlet	DH965054	Arachis hypogaea	ct	19	189	TGCAAGGTAAGGCTTAGGGTAA	60.14	CTGGTAGAGAACAGGGACACCT	59.66
AGGS1774	GSS-singlet	DX511947	Arachis batizocoi	ag	6	214	AAGAACTTGGGATTGAGAGTCA	57.91	GAAGTGATTTCTGGGCTGTTTC	60.12
AGGS1775	GSS-singlet	DX515156	Arachis batizocoi	ga	6	220	GGGTCAACACCAAACTTAAAGG	59.78	CCATCGCGTCATTATGAAGAA	60.98
AGGS1776	GSS-singlet	FI281032	Arachis duranensis	at	9	199	GCATATTCCTGCTGTGGTTTCT	60.51	CAAACGTGTGCCTTATTATTGG	59.42
AGGS1777	GSS-singlet	DH964767	Arachis hypogaea	ct	21	212	TGACGTTAGCAGTGATGGTCTC	60.32	CACCATATTGTACACCGTCGTT	59.68
AGGS1778	GSS-singlet	DH965215	Arachis hypogaea	ct	17	199	TCTCCTTCCTCCTCAGTTCGTA	60.37	AGAGCTCGTGAGGGAGTTACTG	60.07
AGGS1779	GSS-singlet	DH966408	Arachis hypogaea	ga	8	214	ATACTGTGAAGCAATGGTGCTG	60.2	GAATGGATCTTGTTCATGTGGA	59.8
AGGS1780	GSS-singlet	DX512217	Arachis batizocoi	ag	9	204	AATGAGGAAACCCTAACCCAGT	60.11	CTCTCTTCATCCGCAACTCAA	60.52
AGGS1781	GSS-singlet	DX517059	Arachis batizocoi	at	6	202	TTGAGTGCCAGTTTAGGGACTT	60.17	ATCGGATAGTCGAACCTGAAGA	60.1
AGGS1782	GSS-singlet	BZ999754	Arachis hypogaea	ct	6	198	CCCATCAGCAAAGACTTCTAGC	60.39	GGTGTATGGATGTGAGTGGTGA	60.7
AGGS1783	GSS-singlet	DE998733	Arachis hypogaea	aag	4	189	CACAAATCTCATAACGGTCCAA	59.86	TCTTCATTGGAGTAGCCACCTT	60.13
AGGS1784	GSS-singlet	DH962003	Arachis hypogaea	ag	9	244	AGCAGTTGCTGAAATTCAACCT	60.3	TGTTCCTCACTCCGCTTAATTC	60.61
AGGS1785	GSS-singlet	FI297923	Arachis duranensis	ga	6	197	AAAGAGATGGAGGGATGTGTGT	59.86	GATCACCTCAGGATCTGTGGAC	60.92
AGGS1786	GSS-singlet	DH963666	Arachis hypogaea	ct	16	249	TTGAACCAAACTGCTTTGTCAC	60.19	GGAGGGAGAGAGAGATGAGAGA	59.13
AGGS1787	GSS-singlet	DH963767	Arachis hypogaea	ga	6	161	TTAAGTAGGAACCTGGGAGCTG	59.78	CTCTCCTCCACTCACTTCGTTT	59.92
AGGS1788	GSS-singlet	DH964889	Arachis hypogaea	ct	8	195	TGAGGATGGGAATTCAAAGAGT	59.94	CTTTGTCACCGATTACAGTGGT	59.03
AGGS1789	GSS-singlet	DH965916	Arachis hypogaea	ct	10	211	CTCCATCCTCTCTCTCATCACC	60.22	GTCGTCAAAGTTGCTGTAGTGG	59.84
AGGS1790	GSS-singlet	DX514800	Arachis batizocoi	ct	7	213	ACATGCAGTGTGCGTGAAAG	60.94	TGAATTGAGAGGAGGAGAAGGA	60.32
AGGS1791	GSS-singlet	DH963663	Arachis hypogaea	tc	6	199	CACGAGATTGTGAAAGTGGAAA	60.15	TGTGTGAATGTGGAGGATGAAT	60.24
AGGS1792	GSS-singlet	CC000177	Arachis hypogaea	ct	6	196	GCACACACAGCTCTTCTTCTTG	60.24	CTTTCGACAACCAAACCTCTCT	59.79
AGGS1793	GSS-singlet	FI306946	Arachis duranensis	gaa	4	213	GGGTTGAAGAAGACGCTATGAG	60.26	GTTGGTGGTGTTGATGAGTTTG	60.31
AGGS1794	GSS-singlet	FI500022	Arachis duranensis	ct	10	166	CCTGGAATTGAAGAGATAACCA	58.19	GGAAGAATCCGTCCATTCATAA	60.15
AGGS1795	GSS-singlet	DH962673	Arachis hypogaea	ct	29	187	GTCATCGCCGAACTCTTCTTAG	60.39	CCTTAATGGCAATGCTATCTCC	59.96
AGGS1796	GSS-singlet	DH967108	Arachis hypogaea	tc	6	216	GACGATCTCACATTCAGCGATA	60.24	ACTAACCAAATGGACCCTAGCA	59.89
AGGS1797	GSS-singlet	DH968161	Arachis hypogaea	ga	7	198	TGGCATAGCAACCTTCTTCAAT	60.98	GTGAAACGTGGCATTTAGACAA	60.04
AGGS1798	GSS-singlet	FI286115	Arachis duranensis	aag	4	202	CTCTTCCAAGGTTCAGAGGAAA	59.86	TTTGGTAGAGCAATGACCAACT	58.77
AGGS1799	GSS-singlet	FI288308	Arachis duranensis	aag	4	183	TTTCTTCATTCCTCTTCCAAGG	59.7	TCATTGGGTTAGGGATCTCTGT	59.83
AGGS1800	GSS-singlet	FI310532	Arachis duranensis	aag	4	170	AAGCTTTCAAGCGAATCAAGAG	60.15	CCTCACCCACATTTCTCTTCTC	60.11
AGGS1801	GSS-singlet	DX508651	Arachis batizocoi	ag	6	211	GCCAAACCACATTCCCATATAC	60.32	GCACCTACCACGTTCTTGAAAT	60.41
AGGS1802	GSS-singlet	DH967705	Arachis hypogaea	ct	9	203	GCCCTAAATTGGAACTGTGAAC	59.88	AAGGAGATGACGAAGAAGCAAC	59.89
AGGS1803	GSS-singlet	DH962258	Arachis hypogaea	at	7	183	ACTATGATGGTTCCGTTGCTTT	59.9	ATCGGAAGCCTATTTCAGTGTC	59.62
AGGS1804	GSS-singlet	FI289424	Arachis duranensis	aag	4	197	GAGCATTTCTAGCGTGATTTCC	60.23	TTGGGTTAGAGAGCTCTATTGTGA	59.45
AGGS1805	GSS-singlet	FI289629	Arachis duranensis	gaa	4	200	GTACGATGACAATTTGGTCAGG	59.36	CATGATGAGAGAAGATGTCATGC	59.71
AGGS1806	GSS-singlet	FI307801	Arachis duranensis	aat	4	191	TTGCTTTCGAATCTGTACAACG	60.3	GATGACCCATCTTCATCATTCA	59.76
AGGS1807	GSS-singlet	DX509076	Arachis batizocoi	ct	15	196	GGGAAGGACATAGTGGAGACAG	59.99	CACGTCACCATCAGAAACAAA	59.6
AGGS1808	GSS-singlet	FI297001	Arachis duranensis	aag	4	215	ATTTGGTCCAACATGAGAAAGC	60.36	TTGGGTTAAGGAGCTCTGTTGT	60.17
AGGS1809	GSS-singlet	DH962138	Arachis hypogaea	tc	6	232	TCACTCTCGAACCCTCTCTCTC	60.13	CTGCGCCCTACCTAGTTGAC	59.9
AGGS1810	GSS-singlet	DH966756	Arachis hypogaea	ct	29	191	TCTCAACTCTCAACACTCTTCCA	59.12	TTGGAAGTCAAGCATAGGAGAA	58.97
AGGS1811	GSS-singlet	DH967032	Arachis hypogaea	at	7	187	AATCTCGAAAGACCCATGTACG	60.37	TTCACTTCCCTAAACACTTTCG	58.43
AGGS1812	GSS-singlet	DH966051	Arachis hypogaea	ag	9	199	AAGAAGCAGTGGAGAATTGGAG	59.89	TTATGTCAGCATCGCTCAGTTT	59.91
AGGS1813	GSS-singlet	DH966415	Arachis hypogaea	ga	6	257	TTCTCTCTTTCTCCTTCTCTCTTG	57.75	CCCTTCTCTCTTCCTCTTCCTC	59.96
AGGS1814	GSS-singlet	DH966425	Arachis hypogaea	ct	7	200	GAGGTGTAAATCCTGCTTGGAC	60	CAGAGAAGAAAGCAAAGCAGTTC	59.83
AGGS1815	GSS-singlet	DH963353	Arachis hypogaea	ga	8	181	CACCATGCTCTACCCTGTCTC	59.74	CTGGACACATCTTCCCTTTCTC	60.11
AGGS1816	GSS-singlet	DH965092	Arachis hypogaea	ga	7	205	GGGAGAGAAAGGATGGAAAGG	61.27	TCTGTTTCTCTCTCTCCTCCACTT	60.06
AGGS1817	GSS-singlet	DH966386	Arachis hypogaea	ga	6	287	GTGCCTACGACGACTCAATAAA	59.29	GGACTCAATTGCAGATCAACCT	60.51
AGGS1818	GSS-singlet	FI306283	Arachis duranensis	aag	4	208	AGGAAACCAGTAGAGAGCAGCA	60.57	TGTTGAACCTCTGTGGATATGG	59.85
AGGS1819	GSS-singlet	DH964696	Arachis hypogaea	ag	6	214	GACTAACGCGTGAATGAGAAGA	59.52	GCACACAATACGCCACTCTCTA	60.33
AGGS1820	GSS-singlet	DH967050	Arachis hypogaea	ag	6	230	GGTTGGATTGGAGTGAATGAAT	60.06	CAGCATGGATAGGACTGTGAAA	60.13
AGGS1821	GSS-singlet	DH964571	Arachis hypogaea	ag	7	179	ATGCAGTCTTTGAACGATGTTG	60.18	CAAAGCGTTACCATCGGATTTA	61.16
AGGS1822	GSS-singlet	FI294791	Arachis duranensis	aat	4	196	ACGGAGATTGTTGGTATGAAGC	60.38	AGGAAAGCAGAGATTCAACAGG	59.89
AGGS1823	GSS-singlet	DH962010	Arachis hypogaea	ct	10	203	TATCATCATCCGCATCAACATC	60.7	GAAATTGTGAACTTGCACCTTG	59.65
AGGS1824	GSS-singlet	DH966525	Arachis hypogaea	ag	8	205	CCAATGTAGGATCGGTATCTCC	59.69	CCGATTCATCTCTCTGGTCTCT	59.84
AGGS1825	GSS-singlet	DH965770	Arachis hypogaea	at	6	210	TCAGGAGATACACCAGTGCAAA	60.69	AAACAAAGGCTTGGATATACGC	59.54
AGGS1826	GSS-singlet	DH966724	Arachis hypogaea	aat	4	192	TCTCACGGAGATTGTTGGTATG	59.99	AGATTCAACAGGGACAAAGCAT	60
AGGS1827	GSS-singlet	FI501315	Arachis duranensis	aat	4	198	ATGAGCAGGAGCAAGGATAAGA	60.36	ATTAGGTGCAGTGAAGTCACCA	59.66
AGGS1828	GSS-singlet	DH966727	Arachis hypogaea	ct	21	200	TAGAAACCGCTCCTGTTCATTT	60.13	GTGTTGTTGTTGTGGTTGAGGT	59.83
AGGS1829	GSS-singlet	DH967140	Arachis hypogaea	tc	6	191	AAGTCCTCCTTCAAGATGACCA	60.11	AAGCTCGAAATCGTCAACAATC	60.62
AGGS1830	GSS-singlet	DH967157	Arachis hypogaea	ct	6	223	CCCTCTCTCTCCCTCTCTCTCT	59.72	CGTCAACCGAAGAATCTGAAG	59.86
AGGS1831	GSS-singlet	DX515138	Arachis batizocoi	tc	7	218	TGGGATGTTGAGCACAATCTTA	60.5	GGTAATCCTTTCGGGAGTGTTT	60.57
AGGS1832	GSS-singlet	FI292653	Arachis duranensis	gaa	4	202	TCAATCCAGACATACCCTACCC	60.07	AACTGCTATTGCAGACACCAAA	59.81
AGGS1833	GSS-singlet	DH963635	Arachis hypogaea	tc	8	190	AAGCCACTTGTGCCTAACATTT	60.06	CGCAGAGAAAGAAAGAAGGAAA	60.12
AGGS1834	GSS-singlet	FI283649	Arachis duranensis	ag	7	182	GGCACACAAGACAAGTCTTCAC	59.82	GTTCGGCCTCTCTCTCTCCT	60.1
AGGS1835	GSS-singlet	DH963968	Arachis hypogaea	ga	9	200	TGACAGCTTGAAGGTGCTAAGT	59.19	GGAAGCTTCATTGGAAGAAGAA	59.83
AGGS1836	GSS-singlet	FI305352	Arachis duranensis	gaa	4	225	ACAGAACAAGACTCGCAGCAG	60.78	CTTGTTGTTGTTGTTGTGGTTG	59.04
AGGS1837	GSS-singlet	CC000294	Arachis hypogaea	tc	7	224	GTTGGGTTCCTAGACACCTTCA	60.4	GTGCCGCTATTGTCAGAGAAAC	61.17
AGGS1838	GSS-singlet	DH964160	Arachis hypogaea	ct	13	256	TGAATCTATTTCGGGCACTT	57.31	AGCAACACAACCTCGTTCTTCT	60.34
AGGS1839	GSS-singlet	DH964253	Arachis hypogaea	ag	6	219	GATGAGTGGTCATATGCGATTG	60.36	TCGCGCTACTTCTTTCTCTCTC	60.41
AGGS1840	GSS-singlet	DH968141	Arachis hypogaea	ct	11	205	TGAGTGAGGCTAACTGTGGTTT	58.91	CGAGTCTTTGACCAGATGACAG	59.91
AGGS1841	GSS-singlet	DX511856	Arachis batizocoi	at	6	202	GGGATTCCTATTGCTTCTTTCT	57.94	CCGGTGGATTTAGTCAAACAAT	60.11
AGGS1842	GSS-singlet	DX515137	Arachis batizocoi	tc	7	223	ATCTCACCGCTGTTCCAATTAC	60.38	AGTGACTTTGGAGTGTGGTGGT	60.89
AGGS1843	GSS-singlet	DH963995	Arachis hypogaea	ga	6	109	GGAGAGAGATGAGGGAGACAAA	59.82	CCCTTCCCGTCTCTCTTCTT	59.81
AGGS1844	GSS-singlet	DH965119	Arachis hypogaea	ct	18	203	ACGGTTTGTCAATCGGAACTC	61.29	CCAAGGCCCAAGTATATAATCC	58.78
AGGS1845	GSS-singlet	DH966828	Arachis hypogaea	ct	9	204	AATGGATTCACTCTCACGGATT	59.83	ACTGGTGAAGGTCGTTCTTGAT	60.04
AGGS1846	GSS-singlet	DX508342	Arachis batizocoi	aat	4	232	CAAGTTAGGGAACTACTCGCTCA	59.96	ACCTCTGCCAAGACTTCATCAT	60.14
AGGS1847	GSS-singlet	ER974445	Arachis hypogaea	ct	6	205	TCATTCCGTGGAATATGACTCTC	60.33	CTGGGAGGAAGAGAGAGCTG	59.28
AGGS1848	GSS-singlet	DH966109	Arachis hypogaea	ag	8	233	GTTTCTCCACTCAAGTGTTCAAGA	59.83	CATGTCATCGTCTTCTTCTCCA	60.26
AGGS1849	GSS-singlet	DH968139	Arachis hypogaea	ga	9	246	GAGAGAGGAAGAGGGATAGGG	58.37	CCTCTCTTTCCTTCCCTTATTT	57.16
AGGS1850	GSS-singlet	DH967867	Arachis hypogaea	ct	13	183	CACACAGACATAATTGGGCATC	60.26	GGTGTAAACAGTTTGTGTCTGGA	59.06
AGGS1851	GSS-singlet	DH968704	Arachis hypogaea	at	6	219	CGTCTTATTGGGTGTTCCATTT	60.11	CCACTTATTGTGTTGAGTCTCTTG	58
AGGS1852	GSS-singlet	FI289203	Arachis duranensis	ga	8	189	GAGAACTCACCGGAATTGAACT	59.62	GCTGTACAAAGCCGTCATTACA	60.19
AGGS1853	GSS-singlet	DH962299	Arachis hypogaea	tc	6	200	GGATAGCTGCTTCTGACGGTAA	60.76	AGGGAGAGTGAGAGGAGAGAGA	58.79
AGGS1854	GSS-singlet	DH968554	Arachis hypogaea	tc	9	205	CATGAGAATCAGAAACCAGCTC	58.94	CAGGGTATTAGCCAAGAGAGACA	59.79
AGGS1855	GSS-singlet	FI309559	Arachis duranensis	ag	6	223	GCAATAAATGAGCCAAAGAAGC	60.23	TGAGATGCAATTCCTTACCAGA	59.71
AGGS1856	GSS-singlet	DH963382	Arachis hypogaea	ct	8	202	GGGCAGCAGTAGGTTAGTTGAC	60.19	TTAACCTTTCGAAGCCAAGAAC	59.77
AGGS1857	GSS-singlet	FI289048	Arachis duranensis	aat	4	201	GTCCTTTCAGGTTCAGGATTTG	59.98	TGAACCTATCTTCACCCTTGTG	59.1
AGGS1858	GSS-singlet	FI318120	Arachis duranensis	gaa	4	208	TCTCCATCTCTCATGACTCGAA	59.95	CGAACCCTATACACCTTCCATC	59.72
AGGS1859	GSS-singlet	DX512215	Arachis batizocoi	ga	6	220	CTGCAACCCAACAGTTTCCTA	60.15	ATTAGCAATGGCAAATGACGAG	61.33
AGGS1860	GSS-singlet	DH962097	Arachis hypogaea	ct	6	179	TCCCTCATCATCACCTTCTCTT	60.07	GGTGAGTCGGTCAGAGGAGTAA	60.68
AGGS1861	GSS-singlet	DH963192	Arachis hypogaea	ct	10	202	CTTCTCTACTGCTGCTGCTCAC	59.59	AGCTCACGTCGGTTAGCTTC	59.64
AGGS1862	GSS-singlet	DH963589	Arachis hypogaea	ct	9	230	CGGAGTGGAAATACTGCAAAGT	60.53	AACCTCAAATTGGATTGCAGAG	60.48
AGGS1863	GSS-singlet	FI293882	Arachis duranensis	ct	6	207	ACTAGGCGACACTAGCTCCAAC	59.97	GGATTGGAGAAGAAGAGAAGAGG	59.85
AGGS1864	GSS-singlet	DH965253	Arachis hypogaea	ct	17	204	ACGGTGAAAGTGGCATAAATTC	60.24	ACAAGCCCAATATCAGAGCAGT	60.16
AGGS1865	GSS-singlet	DH961740	Arachis hypogaea	ct	18	229	TTTCTATCTCGCCCTCAGGTT	60.21	GAGACAGGCACATCTTTACTGC	59.01
AGGS1866	GSS-singlet	DH966065	Arachis hypogaea	ag	9	165	GCCAAAGAAGTCTCTAGCATAGG	58.75	GGCTGGTCCCTATTGTACTGTG	60.79
AGGS1867	GSS-singlet	DH966226	Arachis hypogaea	ct	8	188	GATTCCATGTTTCGCATTATCC	60.53	ACAAGGGAATGGTGGAAGAGTA	59.86
AGGS1868	GSS-singlet	DX507894	Arachis batizocoi	aat	4	270	ATGTTGCCCTTCGTAACAAACT	59.93	CTCCTCATTATACGCTTGTGGA	59.25
AGGS1869	GSS-singlet	DX514345	Arachis batizocoi	tc	9	172	GGTGGTGTAGGAGTTGTGTCCT	60.33	GGCCGTTGGATATTTATTTGTG	60.43
AGGS1870	GSS-singlet	DH964807	Arachis hypogaea	ct	22	221	CGTGTCTCCTCTCTCTCTCCAC	60.58	CATTACAGGAAATTCGGAAGGA	60.31
AGGS1871	GSS-singlet	DX512760	Arachis batizocoi	ag	6	208	GAGCGAGATCTGAGGTCGAG	60.25	GGGTCTCTCCTTTCTCTCTTCG	60.85
AGGS1872	GSS-singlet	FI289484	Arachis duranensis	ag	7	202	CTGAGCTAGTGGAGTGTCCAAC	59.02	CACTTTCGCATGACTCTCTGTT	59.54
AGGS1873	GSS-singlet	DH963393	Arachis hypogaea	ga	9	196	AATACAACAGCTAGCAGGAGAGG	59.12	GGTGCCTTCCAAAGAATCATTA	60.31
AGGS1874	GSS-singlet	FI281686	Arachis duranensis	ct	6	200	GGACTAATGGTCTCGGCTAAAG	59.29	CGAGTGAGTCGTCAACTGAGAG	60.23
AGGS1875	GSS-singlet	CC000297	Arachis hypogaea	ga	8	231	AGATAAACCAGGAAATGCAAGC	59.63	CTCAGAATGCTAACAGAAACCAGA	59.95
AGGS1876	GSS-singlet	DH962063	Arachis hypogaea	ga	7	193	TCAACAAGTTCACTGCCCTAAA	59.78	TGGAAATCATCATCGTTCTCTC	59.13
AGGS1877	GSS-singlet	DH967381	Arachis hypogaea	ct	7	190	CTCTCTCTCTCGCTCGCTCTAT	59.67	CTGATCTCTCTCACACACACACC	59.81
AGGS1878	GSS-singlet	FI294388	Arachis duranensis	tc	9	200	GAATGCTTTGATCTTGTGATGC	59.72	CGATAATTGCCTAGGAAGCAAA	60.56
AGGS1879	GSS-singlet	DH961947	Arachis hypogaea	ga	6	199	TCAAACAGAGTATGAACAGGAACC	59.56	TCACCATCAACCCTCTCTCTCT	60.25
AGGS1880	GSS-singlet	DH963533	Arachis hypogaea	ct	7	227	CACGAGAGTGTGAGAGATGTGA	59.05	CTCACGAGATTTGTCTCCCATA	59.19
AGGS1881	GSS-singlet	DH965876	Arachis hypogaea	ga	6	220	CACCTGAAACCTCCATCATTG	60.36	GCATGTCGCTGTCATAACTTCT	59.41
AGGS1882	GSS-singlet	DH966357	Arachis hypogaea	ga	6	283	TGGAAGAGAGAGAAAGAGAGAGAG	57.81	ATGAAGTTCCTTGCATGGCTTT	62.17
AGGS1883	GSS-singlet	DH967040	Arachis hypogaea	aat	4	163	CAATCAGGGAAAGGAAGCTAAA	59.73	GGAAGCACCGTCTTCTTTACAC	60.17
AGGS1884	GSS-singlet	DX510766	Arachis batizocoi	gaa	4	236	AACAAGTCACGAAGCACCAAA	60.72	TCTTCTTCTTTCCTCCTCCTTTC	59.5
AGGS1885	GSS-singlet	FI312079	Arachis duranensis	gaa	4	205	GGAAGTGAGGTTGGTGATCTTC	59.98	AAGGATATGGAAAGTGGTGGTG	60.11
AGGS1886	GSS-singlet	FI501046	Arachis duranensis	tc	8	206	TGTAAATGCCTTGACACCTCAG	60.17	GGAGATGGATGGGAGTGTGTAT	60.08
AGGS1887	GSS-singlet	DH965179	Arachis hypogaea	ct	18	219	AGTTGTGTTGCACTCAACAAGG	60.25	CTTGAGGATCTTGGATCTTGGT	59.58
AGGS1888	GSS-singlet	DH965293	Arachis hypogaea	ct	16	202	ATGAGATCCCAAACTCATGGAC	60.2	GCTTGATTCCAAGGAGGATGTA	60.45
AGGS1889	GSS-singlet	DH963815	Arachis hypogaea	tc	6	181	TCCCTTGATTTAAGGCAACAAC	60.34	GGGTGATAACCGAATTGAGTG	59.3
AGGS1890	GSS-singlet	DH966460	Arachis hypogaea	ag	9	265	GAGAGAGAGGCGGAATGAAG	59.12	CCTCCTCTGTGTGTCCCTCTT	60.69
AGGS1891	GSS-singlet	DX508894	Arachis batizocoi	ga	6	166	ACCAGATCTGCTGTTGGAGTCT	60.32	ACTTCAGTGGCGGTTCTTAGC	60.81
AGGS1892	GSS-singlet	FI288255	Arachis duranensis	ga	6	170	TGTTGATGGGATGAAGGGTTAT	60.43	GGCGATACTCTTCTCGATTCC	60.19
AGGS1893	GSS-singlet	DH963588	Arachis hypogaea	tc	6	215	TATAATCAGCTTCCCACAAACG	59.14	GATGAGCTTCTTGGCCTGATT	60.73
AGGS1894	GSS-singlet	DH965104	Arachis hypogaea	ag	6	208	CACTTCTCCACTCAAAGCCTTC	60.42	TGTGTCTTCTAGCTCGATCTCC	58.7
AGGS1895	GSS-singlet	FI303948	Arachis duranensis	aag	4	202	TCTGCAATGCAATGATCCTCTA	60.74	ATTACCCAATCTGATGCGAAGT	59.86
AGGS1896	GSS-singlet	FI304782	Arachis duranensis	at	6	236	CTACGCATTTGGATCTGCATAA	60.12	TGGAGCACAATCCATTAGAGAA	59.71
AGGS1897	GSS-singlet	DH963664	Arachis hypogaea	tc	8	300	GAACCAAACTGCTTTGTCACAT	59.15	AGGGAGAGAGAGTGGGAAAGA	59.42
AGGS1898	GSS-singlet	DH963954	Arachis hypogaea	ag	6	206	GAGAGAGAGTGGGAGAAGAGAGG	60.14	GCGTGAGATTTACCAGCAGATT	60.64
AGGS1899	GSS-singlet	FI314308	Arachis duranensis	tc	7	147	GCTTAAGGAATCCATCACCAAT	59.34	GGGAATCGAGTCAGTCACAAT	59.01
AGGS1900	GSS-singlet	DH966381	Arachis hypogaea	ag	8	251	TTCTCTCTTTCTCCTTCTCTCTTG	57.75	CCCTCCCTTCTCTCTTCCTCT	60.32
AGGS1901	GSS-singlet	DH968071	Arachis hypogaea	ga	6	153	TGGACAGAGAAAGAAAGACGAG	58.72	CCTTCCCTTCCATCATCTCTT	59.52
AGGS1902	GSS-singlet	FI284097	Arachis duranensis	gaa	4	194	GAAGCTTGGTGTAAAGGGAAGA	59.76	CTCACTCCTTGCTTCAAGTCCT	60.05
AGGS1903	GSS-singlet	BZ999819	Arachis hypogaea	ct	7	204	TGAGGTTTCCTATTACCCTCTTTC	59.1	GGAGTGTGTGTGTGTGTGTGTT	59.44
AGGS1904	GSS-singlet	DH963966	Arachis hypogaea	ag	7	257	CTCTCTCCTTCTTTCTCTCTCTTG	57.39	TCCCTCCCTTCTCTCTTCTTCT	59.96
AGGS1905	GSS-singlet	DH964831	Arachis hypogaea	ct	21	194	ATGGACACACCTTGCATATCAC	59.75	CAAGCAACTACTACTCACGCAAG	59.3
AGGS1906	GSS-singlet	DH966289	Arachis hypogaea	tc	7	228	CTTCCGTTCTCCCTTTCTCTCT	60.36	TGATTATGACGGAAGTGGTGAT	59.32
AGGS1907	GSS-singlet	CC000413	Arachis hypogaea	ag	7	214	GAGAGTGAGGAAAGAGGATCAAA	58.98	TACCTTCTCCTCATCACCGAAC	60.5
AGGS1908	GSS-singlet	DH964153	Arachis hypogaea	tc	8	203	TGTGCCCTAAATTCGAACTACA	59.65	GTCGTTGGGAGAGAGAGAGAAA	59.99
AGGS1909	GSS-singlet	DH964859	Arachis hypogaea	ga	6	182	GAGAAATGAGTGAAAGGGATAGAG	57.63	CCTCACTCTCCTTGTCTTCCTC	59.48
AGGS1910	GSS-singlet	DH961961	Arachis hypogaea	ag	9	195	AGAGACAAGACTTCACGGAGGA	60.43	CAAGGTAACCATTGCTTGTTCA	60.03
AGGS1911	GSS-singlet	BZ999397	Arachis hypogaea	ag	7	205	CACCGCATGTGAAAGAGAAA	59.84	TCCTTGCAAGACTCTCCTCTCT	59.76
AGGS1912	GSS-singlet	DE998430	Arachis hypogaea	at	6	232	GCCATCTTCATTTGAGTAGTTGC	60.15	GAAATTGTTGCTGGATTGGTCT	60.36
AGGS1913	GSS-singlet	DH961725	Arachis hypogaea	ct	19	189	CTTTACCCTTTCCCTCTCTGCT	60.25	TACAATCGCTGTTGAGGAACAT	59.64
AGGS1914	GSS-singlet	DH963431	Arachis hypogaea	ga	7	295	CTCCTCAACCAACCACAAATCT	60.4	TAGCACTCGATCTTCCACAGAA	60.01
AGGS1915	GSS-singlet	DH966415	Arachis hypogaea	ga	7	260	TTCTCTCTTTCTCCTTCTCTCTTG	57.75	CCTCCCTTCTCTCTTCCTCTTC	59.96
AGGS1916	GSS-singlet	DX514715	Arachis batizocoi	ag	6	210	CCACTTTCCCATAATGTTGCTT	60.24	GAGACACACATGGACCTACACC	59.35
AGGS1917	GSS-singlet	FI283451	Arachis duranensis	ga	6	207	GATCCGAGAGAAAGTGTGAACC	60.12	ACGACAGTGCACGTTAGAACAG	60.41
AGGS1918	GSS-singlet	DX508468	Arachis batizocoi	ag	6	225	TGAACAGCAAAGTGAGTGTGTT	58.48	CCGTGGTAGGAAGCTGTGTC	60.71
AGGS1919	GSS-singlet	DH965912	Arachis hypogaea	ct	10	183	CAATAACAACACCACCATCACC	60.01	TGTGCATTCACGTTCCTTAATC	60
AGGS1920	GSS-singlet	DH967557	Arachis hypogaea	ag	8	279	TCACACACACACACACACACAC	60.05	CCCAATCCCTTAACCCTTATTG	60.73
AGGS1921	GSS-singlet	DH967995	Arachis hypogaea	ct	19	117	AACCTCCTTCCTCCTTTCATTC	59.95	CGAAACGGCAAACAGAATTT	60.11
AGGS1922	GSS-singlet	DH963126	Arachis hypogaea	ct	11	201	CTGATGCAGCAGTTGAGGTACT	59.57	AACGAGATCGCAGAAGAGAAAG	60.15
AGGS1923	GSS-singlet	DH965364	Arachis hypogaea	ag	8	212	AAAGTCAATGAATCCGGAACAG	60.35	TGGACACTCGCGTCAGTTATAC	60.2
AGGS1924	GSS-singlet	DX508677	Arachis batizocoi	ct	6	220	GAGGGCTCCCATAATTCACTTT	60.67	CATAAGCCAATTGGGCAACATA	61.88
AGGS1925	GSS-singlet	FI285805	Arachis duranensis	at	7	203	TAGTTCTCTCCCTCACCCTCTG	59.87	CTCGTAGCTAAATGCCCAAGTC	60.28
AGGS1926	GSS-singlet	DH961954	Arachis hypogaea	at	9	234	CCAGCAAGCACCTACTCCTATC	60.28	GAAATCCCTTTCTTGCTCGTTA	59.74
AGGS1927	GSS-singlet	DH966754	Arachis hypogaea	aag	4	192	AACACGTGAAGAAGAAGGAACG	60.69	CTCTTGCCCAACGCTTATTC	59.85
AGGS1928	GSS-singlet	DX516370	Arachis batizocoi	gaa	4	206	TACGATTCTAAACCTGGGAGGA	59.96	GGATTGGGATTGATGTAAGAGC	59.81
AGGS1929	GSS-singlet	DH963596	Arachis hypogaea	tc	7	209	AAATCTGACGGTAACTGTGACG	59.17	GGCAGTAGTGGTAGCAGCTCTT	60.1
AGGS1930	GSS-singlet	DH962101	Arachis hypogaea	ga	7	252	CGATCCACAAGCATATAATGAG	57.31	TTTCTTCTTTCTCCCTTCTTCC	58.14
AGGS1931	GSS-singlet	DH962323	Arachis hypogaea	ga	6	203	CCCACAACACCCATAAAGAAGT	60.14	CCTCTCTCTCACCTATACCTCCA	58.88
AGGS1932	GSS-singlet	DH963762	Arachis hypogaea	ct	10	174	AATTCCGATAGCAAACTTGACC	59.51	CATCAGTAGCAGCGACGATAGA	60.56
AGGS1933	GSS-singlet	DH967988	Arachis hypogaea	ct	9	209	AACGGTAGAGACTCCTCCTTCC	60.13	TACGGTTGTTGGAAGAAGACAA	59.65
AGGS1934	GSS-singlet	DH968145	Arachis hypogaea	ct	24	173	GGATTTATCCGCTGGTAGTGAG	59.99	CAACTGTTGTTGAAGGCAAAGA	60.32
AGGS1935	GSS-singlet	DX515297	Arachis batizocoi	ag	7	196	TACACGTTTGGATTCTTTGCTC	59.27	GAGAAGGGAAGTGGCTCGTAT	59.73
AGGS1936	GSS-singlet	FI292670	Arachis duranensis	aat	4	263	TCATGGGATCAGCAAATATGTC	59.79	ATGTAAATTGGTCCGTTCAACC	59.99
AGGS1937	GSS-singlet	FI310855	Arachis duranensis	taa	4	243	TCAGAAGACAAAGCATCTCCAA	59.99	CACAGCTTCGCATAACTAACCA	60.32
AGGS1938	GSS-singlet	DX514649	Arachis batizocoi	ag	6	182	CCTGATATCGAGAGTCACTCCTAA	58.94	AAATCCAAGTCCAGAAGGCATA	59.97
AGGS1939	GSS-singlet	DH967962	Arachis hypogaea	ag	7	190	GGTGGTGAGTGTTTGAGTGTTG	60.5	GAAGGTAGAAAGTGCAGGGAGA	59.89
AGGS1940	GSS-singlet	DX515798	Arachis batizocoi	ag	6	248	AACAAGTGCAACAATCCACAAG	60.07	TTCCTTCTCCCTTCTTCCTTCT	59.83
AGGS1941	GSS-singlet	DH963286	Arachis hypogaea	ct	12	194	ACTGTCAAGCGTGCCTCACT	61.07	GCTTCCACTTCACATAATACTCAC	57.04
AGGS1942	GSS-singlet	DX510624	Arachis batizocoi	tc	8	206	CAACCAAGCCATACCTCTTCTC	60.13	GAAACAGAAGCAAAGAGGGAAA	59.87
AGGS1943	GSS-singlet	DX515206	Arachis batizocoi	ag	6	225	CCGTGTCCTTGTTTCGTATTTA	59.05	AACTAGGTCGCCTCCCTTATTT	59.55
AGGS1944	GSS-singlet	FI287493	Arachis duranensis	aat	5	227	TCATCCGTTCTTCTTCTTCTTC	57.67	GATGACTTCTTTCTCACCACCA	59.19
AGGS1945	GSS-singlet	FI299798	Arachis duranensis	aat	4	225	ACTGGAGATGGATGGTCAACTT	59.86	GCTCGCACAACTCTCTGTTTG	61.16
AGGS1946	GSS-singlet	DH961841	Arachis hypogaea	ct	13	202	CATCATCACTTGCGACATTAGC	60.67	ACAGCTTCGATCAGCAATATCA	59.87
AGGS1947	GSS-singlet	DH967083	Arachis hypogaea	tc	6	200	TATGAGATGATGCTGACGCTGA	61.88	AAGAGGGAGCGGAAATGAAT	60.04
AGGS1948	GSS-singlet	DH967434	Arachis hypogaea	ga	7	261	GAGAGAGAGTGGGTGGAGAGAG	59.6	CCTTCCTCTCTGTGTCCTTCCT	61.15
AGGS1949	GSS-singlet	DH965007	Arachis hypogaea	ct	18	198	CCACTTTCTTTCTTTCGCTCTC	59.65	ACGAGATAGACTCGTTGGTCGT	60.2
AGGS1950	GSS-singlet	DH966668	Arachis hypogaea	ct	16	243	CGCGTCCTTTATTGTTGAGTTT	60.52	AAAGAGAGAGAAAGAAGGGAAGG	58.72
AGGS1951	GSS-singlet	DH967279	Arachis hypogaea	ct	16	202	ACGGTGAAAGTGGCATAAATTC	60.24	GAAGAAGGAGAAGAAGGAGCATC	59.98
AGGS1952	GSS-singlet	DH966919	Arachis hypogaea	ag	7	231	GGGAAGAGAGAGAGATAGAGAGCA	59.77	CCAGCTACGGAAGGTAAACACT	59.71
AGGS1953	GSS-singlet	DX507968	Arachis batizocoi	ct	7	232	TTTCACCTGAGAAACCAACCTT	60.01	TCAATTCACTCTGCTTTCTAGGG	59.9
AGGS1954	GSS-singlet	DH961655	Arachis hypogaea	ct	25	192	TCACCCGTATAACGGTTTAGTG	58.94	CGGTAGCTTTAACGGATGAGAT	59.65
AGGS1955	GSS-singlet	DH966157	Arachis hypogaea	ga	8	191	TGCATCTCTTTAATGGAACCAC	59.09	CCGAATAAATGTGACATCAACG	60.24
AGGS1956	GSS-singlet	DX509847	Arachis batizocoi	ct	7	250	TCTTCCTTCTCCCTTCTTCTTTC	59.5	TTTGAACCAATCCACAAGCA	60.09
AGGS1957	GSS-singlet	DH963654	Arachis hypogaea	tc	7	196	GGATGATCTATCCCTCCTCCTC	60.25	ATGTCCGAAGCTCCTCTGTTTA	60.26
AGGS1958	GSS-singlet	DH965551	Arachis hypogaea	ct	14	204	TTGGACTATTGGGATCTTAGGC	59.46	TATCCTTTCTCATCACCCACAA	59.43
AGGS1959	GSS-singlet	DH966225	Arachis hypogaea	ct	8	219	CACCCTCACTCACTCCTTTCTC	60.29	AAGTATTCCGGCACTTCCATTT	61.04
AGGS1960	GSS-singlet	ER974521	Arachis hypogaea	ga	9	203	AAGCAATAGGAAGATGGAAACG	59.63	GCAATACTCCCTCGCTTCTCT	60
AGGS1961	GSS-singlet	FI501907	Arachis duranensis	ct	6	186	CCCTTCTCTCAATTTCTTTCCA	59.7	TTAGAGGTTTGCTTGTCCTCAA	59.02
AGGS1962	GSS-singlet	DH962001	Arachis hypogaea	ct	10	207	TGTTTGTGTGTGTGTGTGTGTG	60.04	TGTCTACTGCCTTTGCAACAAT	59.81
AGGS1963	GSS-singlet	DH963441	Arachis hypogaea	tc	6	215	AGGACCGTGAGAACTTCGTCTA	60.3	ATTAATGCATATGGGTGGGAAG	59.94
AGGS1964	GSS-singlet	DX507950	Arachis batizocoi	ga	7	210	ACGACGAAAGAATATTCGCAGA	61.1	CGCCGATCTCTCTCTCTATCTC	59.72
AGGS1965	GSS-singlet	FI307863	Arachis duranensis	ag	6	185	GGCCCAGAAACACAGATTAAAG	60	GGAACATTGAACCTGTGATGAA	59.84
AGGS1966	GSS-singlet	DH965259	Arachis hypogaea	ct	17	265	AGAGAATGAAATTGGCATCGAC	60.46	AAGTGCTAGGTGGGAGACACC	60.56
AGGS1967	GSS-singlet	FI498717	Arachis duranensis	gaa	4	213	CTTTCCATCTCCCAAGACTCAG	60.24	CCCATATAGCCGAATACACACA	59.74
AGGS1968	GSS-singlet	CC000206	Arachis hypogaea	tc	6	212	GACGCTCATGCGTCAGTATAAA	60.29	TGTCCTCAAGCAAAGAACTGAA	60.03
AGGS1969	GSS-singlet	FI318199	Arachis duranensis	ag	6	177	CCCAGAAACGCAGATTAAAGTT	59.67	CATTGAACCTGTGATGAAGAAG	57.33
AGGS1970	GSS-singlet	FI292798	Arachis duranensis	ga	6	207	AGGTTTCCAAGACTTTGGATGA	59.98	GTTACGACTGGGACACAGGTAA	59.03
AGGS1971	GSS-singlet	DH963512	Arachis hypogaea	tc	6	223	CTGAACCAAATTGCTTTGTCAC	59.65	GGAGAGAGGAGAGAGAGGGAAA	60.45
AGGS1972	GSS-singlet	DH964419	Arachis hypogaea	ga	7	198	ACTTCCGATAACGCAAAGAAAG	59.79	TATTCCCTTCAACTCTCGCAGT	60.26
AGGS1973	GSS-singlet	DH966965	Arachis hypogaea	at	6	233	CAGCGTGTAATACCCTAGCACA	60.21	GCACACACCCACCTTGTATTAT	58.77
AGGS1974	GSS-singlet	DH966326	Arachis hypogaea	ct	17	208	AGTTTACGGTCGGAGAAATCTG	59.65	AGGGAGCTGTGATGATGGTAGT	60.02
AGGS1975	GSS-singlet	DH961989	Arachis hypogaea	ag	9	208	GTGTGAGTGCGTACACTTGAAA	58.9	TGCGCACTCCAATTATCTTCTA	59.88
AGGS1976	GSS-singlet	DH966974	Arachis hypogaea	ct	11	199	AACCACCAACACACAAACACAC	60.67	GACGGTGAAATCGATGAAAGA	60.07
AGGS1977	GSS-singlet	DH961706	Arachis hypogaea	ct	18	205	TAGCTCTTATGCCTTGGCTACC	59.9	TGTGCCTCAGAGTGAGAATGAT	59.87
AGGS1978	GSS-singlet	DH963902	Arachis hypogaea	ag	8	185	AGAGAAGAGAGAGCTGCGCTAC	59.71	GAATCCTTCCTCTTCCTTGCAT	60.92
AGGS1979	GSS-singlet	DH961683	Arachis hypogaea	ct	23	195	CATGGCACACTCTTCTACGTAAC	58.85	GAAGGTGGTGGCAGACATTATT	60.25
AGGS1980	GSS-singlet	DH962238	Arachis hypogaea	ga	6	300	GAGAGAGAGAGGGAGAGAGAGG	57.99	CTGGAAACTAAGGGAGTGCTTA	57.72
AGGS1981	GSS-singlet	DH968265	Arachis hypogaea	aag	4	218	CTCATCAATTCCGACAAGGTCT	60.5	TGCTGTTTATTTCTCGTCTCCA	59.88
AGGS1982	GSS-singlet	DX508697	Arachis batizocoi	ct	6	192	GCTCAGTCTCAGGCTTCCTCT	60.29	GCTGTCGACCTAACCACGTC	60.72
AGGS1983	GSS-singlet	DH964957	Arachis hypogaea	ct	20	205	TCTTCTTTCACAGCTCATGTCG	60.57	CGATATTTAGCGTAGGGTGTGC	60.86
AGGS1984	GSS-singlet	DX514958	Arachis batizocoi	aag	4	237	TGCAGTAATGGTTGAAGAAGGA	59.75	ATGGATAGGGACGGATTCATAA	59.53
AGGS1985	GSS-singlet	DH961869	Arachis hypogaea	ct	12	218	CCCGAACCTTTCTTCTTCTTCT	60.23	AAGTCACCGGACTGAAGGTG	60.15
AGGS1986	GSS-singlet	DH962980	Arachis hypogaea	ct	14	186	GTGTCGTAGCACCAAACCATAA	59.93	TGCAAGGGATAACGGTCATAG	59.97
AGGS1987	GSS-singlet	DH965452	Arachis hypogaea	ct	15	205	TAGTGTACGGAACCACAAACGA	60.45	AGCAACTGGAGTTCGTTACCAT	60.06
AGGS1988	GSS-singlet	DX508081	Arachis batizocoi	gaa	4	256	CGTTCTTCCTCCTCTTCCTTCT	60.36	CTCTTCCTCCTCCTCATCTTCC	60.69
AGGS1989	GSS-singlet	DH963778	Arachis hypogaea	ct	7	201	GCCTCTCTCTCTCTCGTCAGTC	59.9	CGCTGCACTGTAATGGATTCTA	60.28
AGGS1990	GSS-singlet	DH966440	Arachis hypogaea	ct	6	200	CATCAAACCACTTCTACCGTCA	60.03	AAAGAAGAAGGAATGGTGGTTG	59.5
AGGS1991	GSS-singlet	FI301158	Arachis duranensis	ga	7	211	TAGGATTCGGTCATTAGGGTTG	60.2	TGATACATCCTTGACCCATCAG	59.81
AGGS1992	GSS-singlet	DH963189	Arachis hypogaea	ct	10	214	GAAGGAAGAACAAGGTGAATGG	59.98	GAACTCATGCCTTGCTTCTCTT	60.03
AGGS1993	GSS-singlet	DH967735	Arachis hypogaea	aag	4	215	GTGGGAGGACTTCAGTGATGAT	60.38	CAAGTCATCCACACCAACTGTC	60.47
AGGS1994	GSS-singlet	DH961911	Arachis hypogaea	ct	12	206	GTGTTCACTCTGCCTCCTTCTT	59.92	ATTACCATCCTCATGCGTTCTT	59.86
AGGS1995	GSS-singlet	FI317468	Arachis duranensis	at	7	196	CAATTGGCAAGGTCATAACAGA	60	AATAGCGACGAGAAGAGACGAT	59.53
AGGS1996	GSS-singlet	BZ999554	Arachis hypogaea	gaa	4	200	CTTTCTCCTCCTCATCTTCTGC	59.6	TTTCTTGCTGCACGTTCTTCT	60.18
AGGS1997	GSS-singlet	BZ999637	Arachis hypogaea	ag	9	204	AAAGCTCTGATACCCTGTGAGG	59.77	TGTAACCACTTACTCAAGGCACA	59.72
AGGS1998	GSS-singlet	CC000207	Arachis hypogaea	ct	9	205	GTGGTTAGGCCGTAGCAGTAG	58.94	TCACACACACACACACACACAG	60.21
AGGS1999	GSS-singlet	DX510807	Arachis batizocoi	ag	6	173	GAATACGCTGGAGACAATTTCG	60.98	TCCTAAATCCTAAGAGAGAGGAGA	57.07
[truncated: 591 more rows]
