# Supplementary material for: Characterization and Transferable Utility of Microsatellite Markers in the Wild and Cultivated Arachis Species
Source: PLoS One. 2016 May 31;11(5):e0156633. doi: 10.1371/journal.pone.0156633 (PMC4887017; doi:10.1371/journal.pone.0156633)
Supplement: S5 Table — (XLSX) [file pone.0156633.s005.xlsx]

## Sheet: Sheet1
Table S5. Polymorphism rates of different repeat motifs in six A. hypogaea cultivars
Repeats	Repeat No.	Polymorphic (%)	Monomorphic (%)	No amplification (%)
Dinucleotide	2168	860 (39.7)	948 (43.7)	360 (16.6)
AC/GT	151	41 (27.2)	68 (45.0)	42 (27.8)
AG/CT	1790	751 (42.0)	734 (41.0)	305 (17.0)
AT/AT	227	68 (30.0)	146 (64.3)	13 (5.7)
Trinucleotide	401	64 (16.0)	316 (78.8)	21 (5.2)
AAG/CTT	235	34 (14.5)	193 (82.1)	8 (3.4)
AAT/ATT	160	30 (18.8)	117 (73.1)	13 (8.1)
AGG/CCT	6	0	6 (100)	0
Others	20	1 (5.0)	18 (90.0)	1 (5.0)
