# Supplementary material for: Characterization and Transferable Utility of Microsatellite Markers in the Wild and Cultivated Arachis Species
Source: PLoS One. 2016 May 31;11(5):e0156633. doi: 10.1371/journal.pone.0156633 (PMC4887017; doi:10.1371/journal.pone.0156633)
Supplement: S6 Table — (XLSX) [file pone.0156633.s006.xlsx]

## Sheet: Sheet1
Table S6. The detailed information of genetic positions and segregation distortion of the SSRs in the linkage map
Linkage Group	Locus	Position	Segregation distortion
A1	AGGS2023	0	*
A1	AGGS0300	7.229
A1	AGGS0878-1	9.121	*
A1	AGGS0927-2	11.245
A1	AGGS1572	12.577
A1	AGGS1670	13.928
A1	AGGS2317	14.699
A1	AGGS1516	15.449
A1	AGGS2267	15.927
A1	AGGS1951	16.058
A1	AGGS2508	16.38
A1	AHGS1668	16.808
A1	AGGS0634	17.425
A1	AGGS2030	18.718
A1	AGGS1604	19.494
A1	AGGS0060	19.902
A1	AGGS0713	20.622
A1	AGGS0782	21.019
A1	AGGS0940	21.371
A1	AHGS1666	21.789
A1	AGGS1615	22.393
A1	AHGS2535	23.156
A1	AGGS0352	24.979
A1	AHGS2019	29.866
A1	AGGS2258	38.412
A1	AGGS2257	49.608
A1	AGGS0021	60.051
A1	pPGPseq8E12	77.382
A1	AGGS2585	83.218
A1	Ah3	85.085
A1	AGGS2182	87.594
A2	AGGS0998	0
A2	AGGS1954	14.631
A2	AGGS1566	27.284
A2	AGGS1592-2	28.416
A2	AGGS0980	28.981
A2	AGGS2520	36.574
A2	AGGS1319	37.669
A2	TC4D2	38.582
A2	ARS808	39.913	*
A2	AGGS1230	41.618
A2	AGGS1413	43.739
A2	AGGS1404	44.94
A2	AHGS1695	45.588
A2	AGGS1000	46.547
A2	AGGS0975	47.208
A2	AGGS1120	47.757
A2	AGGS2054	48.563
A2	AGGS0012	51.035
A2	AGGS1635	51.924
A2	AGGS1720	53.026
A2	AHGS1354	54.575
A2	AGGS1356	56.742
A2	AGGS0078	61.925	*
A2	PM230	63.085
A2	AGGS0638	66.564
A3	TC7E4	0	*
A3	AGGS0288	0.787	*
A3	AGGS0283	14.499	*
A3	AGGS2419	19.223	*
A3	AGGS1257	29.441	*
A3	AGGS1179	34.482
A3	AGGS1874	35.428
A3	AHGS2050	36.29
A3	AGGS2408	36.988
A3	AGGS0606	37.62
A3	AGGS1540	39.402
A3	AGGS1138	40.032
A3	AGGS2252	40.647
A3	AGGS2154	41.811
A3	AGGS1321	42.601
A3	AGGS0933-2	42.959
A3	AGGS1374	43.542
A3	AGGS0942	44.331
A3	AGGS2443	45.258
A3	AGGS1149	46.059
A3	AGGS1009	47.976	*
A3	AGGS1155	49.06
A3	AGGS1011	51.143
A3	AHGS1847	55.256	*
A3	AGGS1483	56.224	*
A3	AGGS1325	56.635
A3	AGGS2022	57.847
A3	AGGS2571	58.605
A3	AGGS2570	59.524
A3	AGGS1816	61.66	*
A3	AGGS2261-3	62.844
A3	AGGS1596-2	64.066	*
A3	AGGS1167	64.971
A3	AGGS1289-1	66.273	*
A3	AGGS1713	67.255
A3	AHGS1674	68.184
A3	AGGS0986	70.595	*
A3	AGGS1665	72.085
A3	AGGS2364	74.868
A3	AGGS1655	80.895	*
A3	AGGS0066	83.133
A3	AGGS1139	86.57	*
A3	AGGS0977-2	89.59	*
A3	AGGS2468	96.42
A3	AGGS0052	105.553
A3	AHGS2058	114.182
A4	AGGS0963	0
A4	AGGS1211	5.813
A4	AGGS0219	20.729
A4	GM2480	28.946
A4	AGGS2135-2	34.959
A4	AGGS1126	38.551
A4	AGGS1398	41.675
A4	AGGS1458	44.445
A4	TC29C7	49.214
A4	AGGS1414	50.922
A4	AGGS0580	52.505
A4	AHGS2481	54.322
A4	AGGS0225	54.914
A4	AGGS1200	55.357
A4	AGGS1485	55.686
A4	AGGS1520	55.82
A4	AGGS0042	56.889
A4	AHGS2117	58.585
A4	AGGS1275	59.012
A4	AGGS1547	59.67
A4	AHGS1917	60.221
A4	AGGS2531	61.246
A4	AGGS1206	62.657
A4	AGGS2196	64.354
A4	AGGS2261-1	67.997
A5	AGGS1103	0
A5	AGGS0716	10.302
A5	AGGS1933	16.282
A5	AGGS2383	17.628
A5	AGGS0884	19.039
A5	AGGS2513	25.575
A5	AGGS1625	27.887	*
A5	TC19B11	35.045	*
A5	AGGS0876	37.052
A5	pPGSseq19E9	40.797
A5	AGGS0280	43.15
A5	AGGS2517	43.838
A5	AGGS1281	44.669
A5	AGGS2124	48.428
A5	AGGS0329	50.636
A5	TC2D8	51.329
A5	AGGS2177	52.346
A5	AHGS0599	52.9
A5	AGGS1525	53.798
A5	AGGS0984	54.741
A5	AGGS1335	55.863
A5	AGGS1905	57.655
A5	AGGS0941	58.439
A5	AHGS1806	62.13
A5	AGGS1187	63.957
A5	AGGS1648	68.054
A5	AGGS0403	69.61
A5	AGGS1700	71.009
A5	AGGS2038	74.006
A5	AGGS0863	78.883
A5	AGGS0931-1	89.816
A6	IPAHM659	0	*
A6	AHGS1512	6.742	*
A6	AGGS1479	25.909
A6	AGGS1896	27.874	*
A6	AGGS2014	29.381
A6	AGGS1833	30.273
A6	AGGS1450-2	31.983	*
A6	AGGS1953	35.201
A6	pPGPseq4E12	38.397	*
A6	AGGS1441	39.169
A6	AGGS0997	39.662
A6	AGGS1867	40.499
A6	AGGS2588	41.181
A6	AGGS2082	42.621
A6	AGGS1773	44.332
A6	AGGS1146-1	46.523
A6	AGGS2440	49.549
A6	PM377	50.458
A6	AGGS2079	52.293
A6	AGGS0538	55.015
A6	AGGS1330	64.242
A6	AGGS1932	64.549
A6	AGGS1429	68.208
A6	AGGS1552	86.548	*
A6	GM2779	95.071
A7	AGGS0061	0
A7	AGGS0987	1.379
A7	AGGS2556	6.13
A7	AGGS2185	7.498
A7	AGGS1171	8.697
A7	IPAHM290	11.404
A7	AGGS2103	12.127
A7	AHGS2621	13.054
A7	AGGS0993	13.911
A7	AGGS1568	14.998
A7	AGGS1712	15.849
A7	AGGS1638	16.972
A7	AGGS0120	17.894
A7	AGGS1323	18.635
A7	AGGS1162	20.905
A7	AGGS0187	22.674
A7	AGGS1365	26.582
A7	AHGS2094	27.496
A7	AGGS1662	28.78
A7	AGGS1037	30.837
A7	AGGS2061	32.839
A7	AGGS0629	34.665
A7	AGGS1577	35.284
A7	AGGS1237	37.773
A7	AGGS1749	39.911
A7	AGGS2277	51.343
A7	TC6G9	54.998
A7	AGGS2505	62.59
A7	HAS1011	63.076
A7	AGGS2289-1	66.423
A7	AGGS1586	91.615	*
A8	pPGPseq2G3	0
A8	AGGS2027	5.165
A8	AGGS1495	8.679
A8	GA160	12.334	*
A8	AGGS2510	18.891	*
A8	AGGS1197	27.303
A8	AGGS1077-1	29.863
A8	TC41E9	32.027
A8	AGGS1772	40.615
A8	AGGS1862	46.489	*
A8	AGGS1466	49.649
A8	AGGS0337	50.727
A8	AGGS0400	51.471
A8	pPGPseq2A5	52.555	*
A8	AGGS0953	55.374
A8	AHGS1891	55.897
A8	AGGS2530	58.698
A8	AGGS0988	66.491
A8	AGGS1383	75.915
A8	AGGS1428	90.729
A9	AGGS0188	0
A9	AGGS0699	0.73
A9	IPAHM468	1.842
A9	AGGS1598	7.061
A9	AGGS0013	9.707
A9	AHGS1283	14.105
A9	AGGS2572	23.27
A9	AGGS0285	27.687
A9	AGGS2438	28.773
A9	AGGS2547	29.294
A9	AGGS2380	30.891
A9	AGGS2282	32.737
A9	AGGS1788	33.983
A9	AGGS0977-1	34.906
A9	AGGS2458	35.747
A9	AGGS1921	37.656
A9	AGGS2492	38.086
A9	AGGS1925	38.688
A9	AGGS1226	39.082
A9	AHGS0201	39.522
A9	AGGS0141	39.93
A9	AGGS1438	40.335
A9	AGGS1606	40.877
A9	AGGS1378	41.219
A9	AGGS1432	41.561
A9	AGGS1271	42.261
A9	AGGS0449	42.998
A9	AGGS1003	44.201
A9	AGGS1193	45.487
A9	AGGS1317	45.792
A9	AHGS0344	47.123
A9	AGGS1248	48.535
A9	AGGS0385	50.905	*
A9	pPGPseq8D9	53.194
A9	AGGS0100	55.338	*
A9	AGGS0453	55.831
A9	AGGS0694-1	57.76
A9	AGGS2099	59.974
A9	AHGS1366	70.754	*
A9	AGGS2428	72.667	*
A9	AGGS1010	73.7
A9	AGGS1459	77.307
A9	AGGS1161	80.451
A9	AGGS1334	86.56
A9	AGGS0795	89.387
A9	AGGS1219	104.913
A10	AGGS1232	0
A10	AGGS0801	6.915
A10	AHGS2552	13.689
A10	AHGS1306	17.38
A10	AGGS2329	20.268
A10	TC1G4	22.639
A10	AGGS1425	23.994
A10	AGGS0405	27.692
A10	AGGS0072	29.332
A10	pPGSseq12F7	30.536
A10	AGGS1203	31.999
A10	AGGS1345	32.704
A10	AGGS2133-2	33.286
A10	AGGS1652	34.34
A10	AGGS1001	36.198
A10	AGGS1463	36.791
A10	AGGS0253	37.403
A10	AGGS1118-1	38.475
A10	AGGS1301	39.267
A10	AHGS1314	40.657
A10	AGGS2013	42.304
A10	AGGS0703	44.961
A10	AGGS1641	49.751	*
A10	AGGS0357	52.003
A10	AGGS1600	60.39	*
B1	GM1331	0	*
B1	pPGSseq10C12	4.063
B1	AGGS0305	10.279
B1	AGGS0992	12.593	*
B1	AGGS1014-2	14.345
B1	AGGS1363	16.176
B1	AGGS1110	17.07
B1	AGGS2580	18.064
B1	AGGS1553	18.86
B1	AHGS1369	19.757
B1	AGGS1122	20.282
B1	AGGS2359	20.77
B1	AGGS2536	21.251
B1	AGGS1717	22.745
B1	AGGS0927-1	23.509
B1	AGGS0707	24.534
B1	AGGS1287	25.311
B1	AGGS0607	26.375
B1	AGGS0440	27.402
B1	AGGS1888	28.609
B1	AGGS1761	30.736
B1	AGGS1376	32.726
B1	pPGSseq12D5	33.984	*
B1	TC7H2	36.096
B1	AGGS1196	37.282
B1	AGGS0925	40.989	*
B1	AGGS1268	57.388	*
B2	AGGS0409	0
B2	AGGS1592-1	4.731
B2	AHGS1419	6.819
B2	AGGS1085	15.222
B2	AGGS2332	17.125
B2	AGGS1445	17.843
B2	AGGS2195	18.689
B2	AGGS1569	20.598
B2	AGGS1532	21.374
B2	AGGS1344	22.06
B2	AHGS2079	22.581
B2	AGGS2413	23.173
B2	AGGS1175	23.629
B2	AGGS1348	23.948
B2	pPGPseq2G4	24.452
B2	AGGS1678	24.886
B2	AGGS0185	25.737
B2	AGGS0399	26.431
B2	AGGS2019	29.171
B2	AGGS2046	30.495
B2	AGGS2219	31.896
B2	AGGS1643	33.92
B2	AGGS2475	35.177
B2	AGGS0297	50.666
B2	AGGS2393	52.143
B2	AHGS1428	53.019
B2	AGGS1400	55.512
B2	TC1E1	68.743
B2	AGGS2092	73.636
B2	AHGS1278	79.765
B2	GM1655	88.865
B2	AGGS1630	105.4	*
B3	AGGS0270	0
B3	AGGS0056	12.786
B3	AGGS0433	20.184
B3	AGGS0295	21.992
B3	AGGS1596-1	23.788
B3	AGGS1289-2	24.884
B3	AHGS1661	26.026
B3	AGGS2259	26.841
B3	AGGS0339	28.641
B3	AGGS2579	30.327
B3	AGGS2144	31.849
B3	AGGS0057	32.882
B3	AGGS2426	33.947
B3	AGGS1985	35.108
B3	AHGS1429	35.877
B3	AGGS0933-1	36.2
B3	AGGS0190	37.291
B3	AGGS1038	37.806
B3	AGGS1192	38.517
B3	AGGS0889	39.37
B3	AGGS2477	40.144
B3	AGGS1119	41.065
B3	AGGS1227	41.719
B3	AGGS1142	42.701
B3	AGGS2175	43.594
B3	AGGS1446	44.24
B3	pPGPseq3F5	48.346
B3	AGGS1083	50.174
B3	AGGS1849	53.074
B3	AGGS2303	62.094
B3	AGGS0005	64.172
B3	AGGS0080	68.546
B3	pPGSseq16F1	69.689
B3	AGGS1005	85.673
B3	AGGS1622	88.255
B3	TC31H2	103.78
B3	AGGS0315	106.161
B4	AHGS2429	0
B4	TC11H6	23.313
B4	AGGS1184	25.515
B4	AGGS0706	32.104
B4	AGGS2389	32.595	*
B4	AGGS2569	40.703
B4	AGGS2251	46.809
B4	AGGS1512	49.033
B4	AGGS1236	52.129	*
B4	AGGS0186	56.43
B4	AGGS1590	58.001
B4	AGGS1750	59.255
B4	AGGS2488	60.151
B4	AGGS2500	61.247
B4	EM88	61.936	*
B4	AHGS0202	62.892
B4	AGGS1336	63.593
B4	AGGS0490	64.336
B4	AGGS2159	65.756
B4	AGGS0175	66.672
B4	AGGS1850	68.021
B4	AHGS1885	68.96
B4	AGGS1706-2	70.334
B4	AGGS2052	71.609
B4	AGGS1601	72.864
B4	AGGS1781	75.185
B4	AGGS0081	78.22
B4	AGGS1907	80.9
B4	AGGS1613	82.816
B4	AGGS0058	85.273
B4	AGGS1102	87.84
B4	AGGS2135-1	89.946
B4	AGGS0890	97.13
B4	AGGS0396	104.799
B4	AGGS0284	113.342
B4	AGGS2509	121.797
B5	AGGS0344	0
B5	AGGS1183	12.078	*
B5	AGGS2422	28.854	*
B5	AHGS2014	32.206
B5	AGGS1129	42.179
B5	AGGS1852	42.251
B5	AGGS0673	45.926
B5	AGGS0973	50.03
B5	AGGS1178	57.058
B5	AGGS2415	61.662
B5	AGGS2115	62.924
B5	AHGS1188	64.419
B5	AGGS1481	65.599
B5	AGGS1464	66.096
B5	AGGS2147	66.632
B5	AGGS1262	67.084
B5	AGGS0243	67.474
B5	AGGS1706-1	67.727
B5	AGGS1754	68.143
B5	AGGS1538	69.601
B5	AGGS0244	70.116
B5	AGGS1691	71.242
B5	AGGS0979	72.464
B5	AGGS0809	73.083
B5	AHGS1497	76.217
B5	AGGS2272	78.702
B5	AGGS2216	80.169
B5	AHGS1755	82.155
B5	AGGS0780	83.404
B5	AGGS2287	84.799
B5	AHGS1532	87.054
B5	AGGS1188	89.124	*
B5	AGGS1599	91.493
B5	AGGS2398	95.318
B5	AGGS0931-2	98.991
B5	AGGS1422	104.506
B6	AGGS1696	0	*
B6	AGGS1036	8.175
B6	AGGS1515	19.905
B6	AGGS1190	21.946
B6	AGGS2069	23.201
B6	AGGS0237	24.632
B6	AGGS1150	26.189
B6	AGGS1223	27.035
B6	AGGS1587	29.335
B6	AGGS1205	35.071
B6	AGGS1589	35.784
B6	IPAHM165	36.249
B6	AGGS0711	37.375
B6	AHGS1398	37.929
B6	AGGS1567	38.414
B6	AGGS1467	38.69
B6	AGGS1597	39.077
B6	AGGS0398	39.311
B6	AGGS1450-1	39.758
B6	AGGS1640	40.183
B6	AGGS0983	40.996
B6	AGGS1105	41.315
B6	AHGS2093	41.947
B6	AGGS1573	42.776
B6	AGGS1209	44.041
B6	AGGS1146-2	44.509
B6	AGGS0215	45.284
B6	AGGS1437	46.346
B6	AGGS1267	46.827
B6	AGGS1724	47.936
B6	AGGS1039	50.601
B6	AGGS0138	51.395
B6	AGGS2292-1	53.466
B6	AHGS0369	54.711
B6	AGGS1455	55.412
B6	AGGS0264	56.455
B6	IPAHM524	57.186
B6	AGGS1854	59.353
B6	AGGS2171	59.912	*
B6	AGGS2573	64.347
B7	AGGS1745	0	*
B7	AGGS1299	10.522
B7	AHGS2233	27.537
B7	pPGPseq2E6	29.587	*
B7	AGGS0011	31.148
B7	AGGS1581	33.742
B7	AGGS2207	36.503
B7	AGGS2325	37.62
B7	AHGS2728	38.275
B7	AGGS2424	38.713
B7	AGGS2292-2	40.319	*
B7	AGGS1081	41.388
B7	AGGS1098	42.909
B7	AGGS0238	43.74
B7	AGGS1454	44.12	*
B7	AGGS1021	44.625
B7	AGGS2425	45.409
B7	AGGS2356	45.942
B7	AGGS2489	46.643	*
B7	AGGS1631	47.846	*
B7	AGGS1614	47.95	*
B7	AHGS1728	48.715
B7	AGGS1204	49.613	*
B7	AGGS0436	50.356	*
B7	AGGS1610	53	*
B7	AGGS2286	61.044	*
B7	pPGPseq3B7	62.678	*
B7	AGGS0857	64.571
B7	AGGS1539	71.327
B7	AGGS2309	76.764
B8	AHGS1616	0
B8	AGGS2338	4.318
B8	AGGS1563	8.822
B8	AGGS1605	11.316
B8	EM28	13.143
B8	AGGS1316	15.911
B8	AGGS1266	16.693
B8	AGGS1077-2	19.481
B8	AHGS1539	21.449
B8	AGGS1426	22.928
B8	AGGS2462	26.497
B8	AGGS2261-2	27.756
B8	AGGS0413	29.709
B8	AGGS1576	31.102
B8	AGGS0991	32.223
B8	AGGS0322	33.761
B8	AGGS2390	34.58
B8	AGGS2578	35.983
B8	IPAHM526	37.983
B8	AGGS2221	39.482
B8	AGGS0758	41.145
B8	AGGS1686	42.15
B8	AGGS2562	44.985
B8	AGGS0319	45.997
B8	AGGS0189	50.106
B8	AGGS0930	56.145
B8	AGGS0949	58.335
B8	AGGS1664	60.658
B8	pPGPseq3A5	63.609
B9	AGGS1439	0
B9	AGGS0309	13.448
B9	AGGS1498	16.308
B9	AGGS1974	17.166
B9	AGGS1095	18.765
B9	AGGS2095	20.623
B9	AGGS1384	21.848
B9	AGGS0510	23.327	*
B9	AGGS2581	24.327
B9	AGGS1191	26.393
B9	TC5A6	27.557
B9	GM2553	28.141
B9	AGGS1308	28.422
B9	AGGS1595	28.693
B9	AHGS2002	29.106
B9	AGGS0211	29.379
B9	AGGS1778	29.73
B9	AGGS0274	30.3
B9	AHGS2597	31.523
B9	AGGS0514	32.227
B9	AGGS0885	34.964
B9	AGGS0886	35.658
B9	AGGS1239	37.662
B9	AHGS2325	38.536
B9	AGGS0347	39.456
B9	AGGS1838	44.258
B9	AGGS0118	45.019	*
B9	AGGS2461	60.474
B10	AGGS1810	0
B10	GA169	14.231
B10	AGGS1057	22.063	*
B10	AHGS1835	26.575	*
B10	AGGS2555	39.455
B10	AGGS0003	40.483	*
B10	pPGPseq7H6	41.776	*
B10	AGGS1579	44.829	*
B10	AGGS2494	47.855	*
B10	AGGS2368	49.15	*
B10	AGGS0143	52.794	*
B10	AHGS1685	55.185
B10	AGGS1307	58.412
B10	AGGS1777	58.932
B10	AGGS1795	59.324
B10	AGGS2133-1	60.048
B10	AGGS2224	60.864
B10	AGGS1986	61.215
B10	AGGS0627	61.549
B10	AGGS2535	61.772
B10	AGGS2564	62.062
B10	AGGS0302	62.366
B10	AGGS0445	62.589
B10	AGGS1729	62.806
B10	AGGS2262	63.012
B10	AGGS2371	63.079
B10	AGGS0675	63.309
B10	AGGS0969	63.603
B10	AGGS1639	63.841
B10	AGGS1160	64.018
B10	AGGS1312	64.165
B10	AGGS1176	64.394
B10	AGGS1216	64.577
B10	AGGS1124	64.872
B10	AGGS1273	65.112
B10	AGGS1243	65.48
B10	AHGS2543	66.089
B10	AGGS1118-2	66.528
B10	AGGS1634	67.202
B10	AGGS2576	67.759
B10	AGGS0146	68.124
B10	AGGS1802	71.366
B10	AGGS1728	72.506
B10	GM1483	81.205
B10	AGGS2407	82.146
